# Supplementary material for: Methylome evolution suggests lineage-dependent selection in the gastric pathogen Helicobacter pylori
Source: Commun Biol. 2023 Aug 12;6:839. doi: 10.1038/s42003-023-05218-x (PMC10423294; doi:10.1038/s42003-023-05218-x)
Supplement: Supplementary file 7 — Supplementary Data 4 [file 42003_2023_5218_MOESM7_ESM.xlsx]

## Sheet: Sheet1
Methyltransferase	Repeat consensus sequence (5'-3')
M.Hpy99XI	GGAAAAAATGCGTTTTTATGGGTTTAGGGGAGTGGAATTTTTGTTTAAAACTTTTAAGCGCGCCCACTAAAATCACTCGCTCTCTTATTTGAGGC
M.Hpy66II	TAGAAAGAGCGTTAGAATGGATTGAAGAAGATGAGATTTTAGAAGTTACCCCCTTGAATTTAAGGATCAGGAAAAAGATTTTAGACCCCAACATGAGGAAAAGGGCGAAAAAATA
M.Hpy99IV	ATGGGAAAATTACCGCGCGCGTTATAGCGAGCAGTTTCATTTGGATTTAATGGATAGCTTGAGCCATTATGGATCCGTTAGGGGGTTGAATTTGAATGGCATTTGCTCTATGACGAATATTCCTGGTAAATTTGATGTGAGCGGGGATTTAGTGCATGCGATTTATTACAACCCTAATTTAAGCCAAAAGGAG-AAAAAAGACATTATTGATAGCTATTGCCAAAGCGATGTGCTTAACACTTACTGGCTTTTTTTAAAATACGAAGTGTTGAAAGGGGCTTTAAATAAGGAGCAATACCTTGGGCTATTGAATGATTTTTTAGCAAAATTCCCTAAAGAAAAATCCTATTCAAGCGTTTTTATTAACGCTTTAGAGAAAGAAATTAGGGAGTTTG
M.Hpy66I	CACCCCAATCACAGGAATGAATAACGCGAATAACGCCAGCGATGGGATGGTGTAGAGGAAATTCACCACAGGGAGCAAAAACGCCCTAGCCTTTGAGTTATAAAACACAAAAACCCCAATCAAAACCCCAAACACCAGCACGAGAAGACTAGAAAGCGCAACGATGATAAAATGCTGCGCGATCAAGTCTATAAAATAAATGAAGCGATCATGAAATTCTTTTATCAAATATTTTACCACGCTTATTTTTAACACCATGGCAACTAAATGCTGCGTAACCACATCTACAGAATGGAGCAACCATTCATACAATTCTTTGATCAATTGTTTAAAAACGCCCATGCTTAGCATTATAACCAAACTTATTTGAATAAAG
M1.HpyAII-M2.HpyAII	ATAGCCTTTATACCAAAAGCGGTTATGAAAAACGCTCCCTTAAAAAAGACACCGCTTTATTTTATT
M.HpyAIV	TTTGCGATAGAGGCTCTAAAGTAAGCCCCATTTCTAATGTTTTTGTAACGAGCATGCTTTGCGATTTGCATGTGAATGGATCGGGGAGTTATGCGTTTTTGTTGTATCGTTTAAAAT
