# Supplementary material for: Methylome evolution suggests lineage-dependent selection in the gastric pathogen Helicobacter pylori
Source: Commun Biol. 2023 Aug 12;6:839. doi: 10.1038/s42003-023-05218-x (PMC10423294; doi:10.1038/s42003-023-05218-x)
Supplement: Supplementary file 11 — Supplementary Data 8 [file 42003_2023_5218_MOESM11_ESM.xlsx]

## Sheet: Fig1A
Mtase	Frequency
M.Hpy99III	100
M.HpyI	100
M.HpyAIII	98.1516
M.Hpy66XIII	94.085
M1.HpyAVI	90.7579
M.HpyAVII	89.8336
M.Hpy99VIII	87.9852
M.Hpy99XVIII	83.3641
M.Hpy99XII	83.1793
M.HpyAX	75.7856
M.Hpy66II	68.5767
M.Hpy99XI	65.0647
M.Hpy66VIII	64.695
M.HpyAIV	60.0739
M2.HpyAII	57.1165
M1.Hpy66X	52.6802
M2.HpyAVI	50.8318
M2.Hpy66X	50.2773
M1.HpyAII	46.2107
M.HpyAXVIII	36.9686
M.Hpy30X	36.2292
S1.HpyUM032XIIIP	36.2292
M.Hpy99IV	31.0536
M.Hpy99II	27.5416
M.HpyAV	21.8115
S2.HpyUM032XIII	20.8872
M.Hpy30IV	17.3752
M.Hpy66V	15.8965
S.HpyUM032XVI	12.7542
S.HpyLIM7XI	10.3512
Hpy30XIII	9.0573
Hpy99XIII	8.31793
S.HpyPU003VI	7.57856
S.HpyMT5125VII	7.39372
HpyAXIV	7.20887
Hpy300XI	7.02403
M.HpyAXI	6.83919
M.Hpy66I	6.09982
S.Hpy57XIII	6.09982
S.HpyFXIV	6.09982
S.Hpy66XVI	5.91497
S.HpyLIM2III	5.91497
S.HpyAs009V	5.54529
M2.HpyPU010X	5.36044
M1.HpyPU010X	5.1756
S.HpyAXIII	4.25139
S.Hpy57XII	3.8817
S.HpyPU010XVI	3.69686
HpyUM032XIV	3.51201
S.Hpy99XX	3.51201
HpyUM037X	2.95749
Hpy99XIV	2.77264
S.HpyAs005XV	2.77264
S.HpyAs008XIV	2.77264
M.HpyPIX	2.5878
S.Hpy66XV	2.5878
S.Hpy99XXII-mut1	2.5878
S.HpyLIM8X	2.5878
S.Hpy99XVI	2.40296
S.HpyMT5105XV	2.40296
M.Hpy57X	2.21811
S.Hpy13207XIV	2.21811
S.HpyPXI	2.21811
S.HpyLIM6XII	2.03327
S.HpyMT5118X	2.03327
M.Hpy99XXI	1.84843
S.HpySH014XIII	1.47874
S.HpyAs005XVII	1.2939
S.HpyLIM8XI	1.2939
S.HpyPU007XIX	1.2939
S.HpyG272XIV	0.739372
S.HpyLIM1II	0.739372
S.HpyLIM5XIV	0.739372
S.HpyPU007XVI	0.739372
M.Hpy300X	0.554529
S.Hpy32XVI	0.554529
S.Hpy57XIV	0.554529
S.HpyAs006XIII	0.554529
M.HpyAXVII	0.369686
S.Hpy13094XV	0.369686
S.HpyPU007XV	0.369686
S.HpyPU008XV	0.369686
S.HpyPU010XV	0.369686
S.HpySH011XII	0.369686
S.Hpy30XV	0.184843
S.Hpy99XV	0.184843
S.Hpy99XVII	0.184843
S.HpyAs008XII	0.184843
S.HpyFXV	0.184843
S.HpyMT5111XIII	0.184843
S.HpyMT5136XIII	0.184843
S.HpyPU002XI	0.184843
S.HpyPU004XV	0.184843
S.HpyPU007XIV	0.184843
S.HpyPU009XIV	0.184843
M.Hpy112ORF2750P	24.3992
M.Hpy173ORF5925P	1.10905

## Sheet: Fig1B
CATG	GCGC	TGCA	GATC	CCTYNA	GACY	TCAG	CTNAG	GANTC	GAAAG	GWCAY	CCTC	TCTTC	GCAG	TCNNGA	CCGG	GGCC	GCCTA	CYANNNNNNTGY	CTANNNNNNTC	GGWTAA	TCNGA	GACC	CCANNNNNNNTG	CYANNNNNNNTRG	CCNNGG	CCANNNNNNTC	CCANNNNNNTTT	CCATC	GCGTA	CYANNNNNNTGA	AAGNNNNNCTT	AGGAG	AAGNNNNNNTAG	GAANNNNNNRTC	CACNNNNNTC	GGANNAG	CCTTC	AAGNNNNNNCTT	GGATG	CCANNNNNNTAA	CTRYAG	CCANNNNNNTTA	GAANNNNNNNRTC	ACNGT	CYANNNNNNTTC	CTANNNNNNNTTC	CAANNNNNNNNTGC	ACANNNNNNCTT	VTAYNNNNNNNTTG
9024	7624	6181	6450	4907	4812	3962	3754	3213	3138	3061	2914	2846	2494	2352	2161	1863	1927	1680	1635	1617	1506	1546	1402	1422	1411	1376	1360	1265	1255	1202	921	917	917	900	904	852	777	811	779	770	717	701	741	657	661	655	599	627	601
9052	7484	6279	6400	4944	4798	3949	3770	3203	3119	3037	2962	2849	2499	2306	2143	1857	1919	1687	1651	1616	1483	1499	1405	1455	1383	1345	1349	1259	1245	1199	968	941	921	898	889	845	793	797	793	772	727	726	729	675	644	659	624	607	584
9334	8257	6214	6787	5044	4888	4003	3749	3392	3105	3070	3067	2839	2501	2406	2247	1987	1902	1649	1641	1631	1554	1597	1445	1432	1462	1413	1396	1271	1254	1207	894	903	862	922	904	883	827	812	808	775	689	734	710	690	666	631	614	611	562
9154	7706	6241	6661	5013	4808	3980	3709	3305	3099	3004	2983	2867	2505	2363	2259	1975	1920	1705	1603	1619	1502	1528	1419	1427	1437	1380	1362	1270	1259	1222	935	941	893	928	896	857	819	827	786	746	702	724	712	704	657	647	626	624	583
9341	8113	6166	6785	5016	4907	3999	3703	3402	3118	3075	3032	2845	2528	2455	2236	1922	1899	1669	1656	1589	1510	1624	1426	1419	1443	1400	1390	1269	1257	1212	922	908	879	922	894	866	841	797	801	775	749	736	732	714	667	634	618	611	563
9200	8032	6169	6782	5006	4895	4008	3687	3346	3123	3054	3051	2856	2496	2422	2198	1926	1899	1660	1656	1612	1577	1588	1445	1433	1440	1396	1391	1272	1244	1226	902	927	866	930	891	866	822	792	799	783	699	753	733	704	655	622	613	594	582
8955	7496	6290	6445	4917	4813	3938	3644	3231	3135	2986	2904	2841	2475	2342	2135	1794	1873	1658	1653	1631	1492	1532	1398	1430	1386	1380	1356	1270	1256	1189	925	911	894	898	914	861	772	808	775	792	696	710	733	661	680	644	626	603	601
9181	7798	6282	6585	4925	4808	3991	3700	3262	3119	3004	2981	2848	2482	2367	2205	1909	1914	1657	1627	1631	1506	1535	1403	1428	1453	1375	1364	1267	1257	1205	905	919	918	912	906	836	790	826	798	792	705	715	725	677	671	649	616	598	594
9030	7794	6157	6574	4901	4765	3974	3665	3248	3144	3032	2955	2878	2479	2329	2155	1890	1900	1669	1644	1632	1516	1518	1397	1434	1413	1371	1385	1280	1241	1194	908	949	910	892	892	853	775	805	812	786	719	720	730	655	667	639	614	616	598
9189	7962	6228	6756	4992	4893	3991	3700	3372	3120	3076	3041	2842	2485	2435	2170	1945	1910	1651	1652	1606	1547	1588	1451	1428	1429	1407	1375	1266	1259	1207	940	895	865	907	916	857	830	804	786	763	719	746	725	708	673	634	627	614	576
9157	7780	6265	6562	5000	4801	4007	3723	3284	3098	2973	3010	2850	2519	2291	2222	1926	1933	1670	1618	1625	1504	1516	1416	1391	1445	1391	1365	1282	1270	1215	943	925	891	906	906	844	801	800	805	785	702	719	719	666	654	631	617	615	582
9270	8219	6217	6883	5060	4853	3994	3691	3367	3145	3061	3026	2817	2525	2440	2217	1920	1885	1669	1675	1590	1553	1590	1433	1419	1439	1393	1371	1270	1262	1202	900	896	878	937	878	856	832	775	802	783	676	729	719	724	662	613	615	592	556
9303	8093	6251	6763	5035	4857	4008	3655	3370	3108	3074	3061	2850	2540	2411	2251	1951	1914	1668	1633	1599	1539	1564	1416	1440	1447	1394	1387	1271	1277	1213	929	877	864	925	891	866	836	787	798	786	691	723	728	699	665	627	622	632	587
9138	7509	6291	6552	4956	4838	3968	3652	3313	3132	3047	2903	2850	2517	2361	2226	1925	1900	1671	1622	1610	1532	1551	1434	1457	1450	1389	1375	1283	1244	1209	918	924	903	917	920	845	800	807	805	769	702	725	721	683	666	634	635	623	586
9178	7804	6286	6701	4992	4769	3957	3599	3272	3156	3016	2987	2854	2513	2367	2245	1919	1948	1688	1611	1586	1512	1528	1397	1407	1445	1365	1347	1270	1290	1195	908	923	906	895	878	854	795	829	803	794	703	708	744	672	664	644	607	605	571
9355	8223	6216	6803	5065	4897	4011	3699	3401	3114	3076	3110	2857	2520	2440	2246	1995	1934	1659	1644	1614	1529	1600	1442	1428	1480	1433	1391	1275	1252	1214	955	917	862	929	906	847	827	785	804	795	717	736	724	716	674	624	627	596	581
9296	7849	6282	6788	5021	4832	4019	3667	3347	3116	3075	3072	2837	2509	2375	2232	1955	1892	1688	1642	1601	1570	1546	1427	1442	1434	1401	1386	1271	1277	1220	901	894	862	918	902	859	811	769	799	780	708	730	726	717	674	614	616	619	594
9178	8192	6181	6800	5060	4871	3966	3686	3323	3146	3056	3055	2826	2479	2452	2193	1910	1903	1631	1671	1626	1564	1594	1425	1415	1431	1369	1375	1280	1251	1203	911	906	857	918	882	881	818	773	804	783	706	749	723	680	650	618	614	602	573
9194	7963	6220	6620	5010	4866	3907	3661	3290	3145	3047	3028	2811	2405	2366	2243	1907	1941	1657	1654	1632	1498	1559	1428	1480	1458	1391	1383	1276	1277	1197	923	882	869	901	898	848	827	790	814	780	728	737	712	679	663	641	624	612	577
9124	8051	6191	6512	4983	4753	3942	3686	3286	3113	2991	3004	2830	2501	2293	2293	1997	1944	1690	1636	1603	1472	1498	1395	1470	1472	1375	1339	1282	1275	1190	913	929	885	915	911	818	794	802	798	784	698	718	718	701	650	656	626	613	579
8993	7579	6256	6591	4903	4821	3979	3689	3216	3124	3010	2959	2877	2500	2332	2191	1916	1928	1657	1653	1642	1547	1550	1386	1427	1410	1379	1386	1275	1258	1191	907	937	925	912	878	856	784	835	804	777	714	725	736	678	658	651	611	610	591
8916	7599	6208	6350	4918	4861	3965	3712	3175	3137	3039	2970	2862	2481	2277	2133	1811	1916	1659	1623	1639	1491	1548	1396	1438	1409	1367	1342	1269	1251	1191	947	930	901	907	877	844	767	824	799	772	704	724	727	646	653	647	610	597	589
9183	7982	6167	6723	5046	4916	3971	3733	3374	3152	3079	3066	2823	2474	2411	2215	1936	1924	1675	1643	1601	1508	1592	1410	1419	1426	1419	1383	1291	1247	1207	923	895	864	917	900	866	831	819	798	764	702	728	724	681	664	626	611	603	579
9175	7908	6114	6665	5056	4811	3967	3627	3328	3128	3021	3021	2875	2521	2395	2238	1937	1925	1670	1637	1608	1482	1542	1426	1408	1440	1370	1391	1272	1264	1211	937	931	902	921	905	835	818	819	797	782	693	717	743	666	664	632	608	619	590
9005	7637	6193	6502	4936	4819	3975	3635	3217	3125	3020	2992	2812	2467	2325	2191	1874	1892	1658	1644	1618	1490	1539	1402	1449	1406	1361	1374	1262	1264	1199	925	910	914	902	896	852	774	812	793	778	718	744	732	682	672	643	595	603	590
9177	8070	6213	6701	5043	4912	3972	3649	3344	3128	3071	3058	2831	2480	2411	2197	1909	1894	1652	1650	1637	1546	1602	1420	1447	1432	1396	1363	1271	1248	1197	911	909	871	916	889	876	830	801	791	783	695	752	731	708	654	627	608	596	570
9095	7794	6266	6616	4976	4804	3979	3639	3363	3099	3020	2974	2862	2518	2328	2241	1890	1907	1679	1643	1621	1525	1545	1403	1431	1397	1388	1365	1288	1237	1182	935	944	879	887	919	858	791	798	799	791	685	721	731	674	677	624	620	598	597
9157	7708	6281	6531	4956	4812	3940	3695	3130	3118	3053	2981	2847	2459	2294	2224	1967	1926	1692	1613	1634	1458	1545	1434	1392	1465	1406	1367	1293	1260	1214	927	936	923	892	890	875	805	823	814	785	720	732	723	690	665	645	623	610	597
9307	8314	6131	6729	5024	4887	4007	3644	3385	3132	3104	3080	2811	2515	2416	2195	1922	1888	1662	1662	1612	1558	1610	1431	1425	1464	1411	1385	1260	1255	1210	899	889	872	911	891	854	836	815	821	788	727	742	727	694	673	618	596	617	573
9051	7664	6258	6425	4945	4841	3964	3720	3236	3096	3003	2904	2845	2509	2323	2205	1906	1916	1666	1661	1640	1488	1530	1420	1461	1412	1392	1348	1295	1262	1191	943	917	903	917	922	832	811	794	805	783	708	733	727	674	654	651	618	636	591
9389	8192	6223	6860	5071	4909	4036	3707	3398	3135	3090	3049	2824	2498	2421	2239	1932	1877	1663	1636	1617	1565	1607	1459	1424	1449	1391	1393	1260	1249	1201	890	888	862	922	907	878	836	786	796	765	697	740	725	709	645	609	599	593	563
9045	7868	6227	6543	4970	4847	3977	3648	3252	3113	3023	2980	2845	2519	2328	2190	1884	1946	1673	1651	1606	1501	1522	1418	1429	1385	1420	1366	1301	1252	1197	932	927	893	897	896	863	794	829	794	779	708	705	724	671	662	636	605	617	583
9203	8109	6168	6724	5054	4933	3977	3753	3336	3137	3087	3026	2832	2479	2381	2183	1964	1905	1670	1663	1615	1518	1614	1446	1422	1420	1406	1378	1280	1245	1220	932	888	866	921	893	866	836	805	797	768	696	745	728	692	662	632	620	598	576
9011	7673	6193	6570	4910	4801	3936	3623	3233	3131	3032	2967	2846	2540	2366	2201	1881	1873	1648	1627	1625	1465	1509	1417	1416	1421	1366	1359	1280	1252	1189	896	916	902	908	900	859	791	815	804	777	643	713	740	678	656	614	618	619	589
9100	7589	6301	6493	4950	4802	3950	3671	3288	3105	3020	2947	2850	2498	2353	2197	1866	1894	1658	1619	1615	1468	1541	1413	1446	1408	1397	1361	1302	1245	1203	928	937	904	901	901	848	781	824	783	798	718	723	733	662	666	654	625	599	602
8870	7539	6187	6351	4886	4841	3929	3782	3137	3117	3038	2898	2832	2468	2322	2146	1835	1911	1681	1659	1613	1482	1548	1387	1451	1397	1347	1365	1254	1248	1176	957	912	918	881	872	855	772	846	783	785	728	724	734	673	668	659	620	604	615
9175	7870	6174	6699	5016	4904	3971	3804	3295	3102	3078	3050	2820	2467	2394	2156	1846	1893	1655	1690	1645	1538	1620	1446	1444	1445	1391	1383	1280	1261	1198	919	904	888	927	911	871	815	830	811	801	737	744	738	689	649	623	590	614	584
9235	8301	6110	6859	4990	4903	3960	3758	3300	3079	3079	3043	2837	2477	2412	2234	1941	1896	1648	1643	1599	1550	1581	1422	1434	1448	1398	1382	1288	1248	1213	925	901	869	925	905	857	827	800	814	785	705	748	719	709	670	620	611	598	575
9331	7750	6308	6782	5026	4851	4013	3641	3419	3100	3057	3080	2840	2496	2450	2195	1912	1890	1652	1636	1619	1586	1569	1424	1462	1447	1428	1397	1290	1285	1218	901	890	868	918	891	851	829	802	801	787	701	744	727	716	669	626	628	619	593
9330	7987	6273	6801	5052	4900	3998	3682	3379	3125	3071	3074	2862	2494	2397	2248	1861	1904	1696	1624	1598	1529	1619	1425	1445	1461	1416	1376	1286	1277	1213	954	904	890	922	896	857	818	797	798	778	685	738	715	715	660	644	612	595	579
9094	7488	6249	6549	4942	4784	3958	3686	3229	3116	3044	2968	2872	2536	2360	2173	1879	1926	1683	1638	1619	1508	1507	1402	1441	1408	1388	1357	1278	1260	1199	917	947	903	900	898	861	780	813	772	785	728	720	731	684	672	655	614	609	595
9151	7842	6222	6622	4991	4818	3976	3700	3338	3121	3026	2986	2861	2511	2342	2235	1975	1895	1663	1629	1605	1514	1540	1431	1423	1438	1396	1379	1305	1247	1206	926	933	893	924	907	864	808	813	803	756	655	710	731	656	651	635	630	609	601
9010	7631	6275	6400	4959	4836	3949	3798	3253	3130	3013	2898	2825	2486	2354	2183	1918	1906	1677	1646	1604	1509	1521	1384	1419	1423	1390	1364	1269	1260	1185	925	922	900	901	898	858	787	845	774	778	699	729	729	652	661	655	601	621	584
9155	7739	6246	6548	4983	4822	3929	3675	3327	3114	3005	2947	2826	2482	2316	2252	1929	1909	1676	1651	1650	1473	1534	1420	1439	1473	1366	1377	1283	1258	1225	931	916	888	898	914	850	773	817	803	803	700	744	716	641	668	635	615	602	587
9157	7742	6246	6551	4976	4772	3976	3652	3291	3107	3039	2989	2820	2504	2382	2222	1891	1896	1688	1651	1612	1527	1537	1414	1457	1472	1374	1375	1274	1267	1207	921	936	892	899	907	858	786	799	803	764	700	723	711	660	672	628	606	604	595
9061	7835	6204	6542	4970	4786	3970	3628	3329	3112	3046	2987	2864	2507	2338	2210	1934	1890	1674	1654	1619	1505	1518	1413	1451	1419	1383	1366	1302	1255	1197	914	920	896	902	896	871	788	804	826	780	705	724	723	687	666	634	604	629	605
9118	7596	6254	6517	4935	4798	3944	3671	3250	3119	3011	2964	2842	2503	2346	2218	1938	1894	1675	1641	1629	1489	1515	1415	1409	1433	1399	1376	1267	1260	1202	932	930	902	904	909	856	786	798	822	772	714	714	727	676	651	637	611	603	587
9140	7644	6150	6515	4989	4826	3905	3683	3238	3094	3025	2986	2846	2477	2315	2258	1859	1938	1678	1631	1627	1447	1562	1407	1447	1405	1384	1368	1284	1255	1220	900	925	897	902	909	849	779	812	817	788	727	729	723	688	653	646	611	626	597
9348	7975	6273	6844	5052	4880	4039	3656	3383	3124	3063	3071	2845	2497	2440	2224	1903	1897	1682	1657	1623	1585	1596	1432	1465	1469	1390	1389	1269	1292	1202	915	880	861	921	887	853	831	814	812	779	712	748	733	705	672	635	621	620	578
9301	7789	6284	6831	5046	4839	4012	3666	3383	3132	3070	3074	2823	2482	2428	2242	1959	1912	1658	1633	1608	1568	1559	1437	1458	1460	1406	1397	1278	1272	1224	933	900	855	928	892	863	830	809	823	775	704	736	743	711	669	630	622	619	583
9043	7480	6255	6520	4873	4877	3962	3646	3254	3117	3054	2917	2834	2501	2384	2167	1825	1904	1668	1644	1630	1500	1546	1397	1400	1392	1401	1343	1270	1245	1197	925	942	906	897	904	882	788	803	794	779	735	718	737	687	676	626	615	611	599
9158	7799	6243	6602	5008	4861	3952	3650	3312	3116	3035	2982	2869	2510	2336	2225	1909	1914	1687	1625	1604	1517	1570	1389	1423	1435	1380	1368	1266	1267	1222	891	938	901	906	905	865	798	830	800	782	697	722	740	712	653	654	614	606	595
9325	7917	6291	6795	5067	4924	3934	3786	3308	3122	3100	3054	2848	2506	2436	2189	1945	1900	1665	1672	1618	1519	1623	1422	1440	1418	1406	1388	1264	1233	1216	950	907	884	906	882	874	848	796	817	784	677	740	734	691	681	623	618	603	579
9164	7627	6183	6516	4969	4790	3931	3712	3251	3106	2969	2940	2857	2484	2322	2202	1873	1902	1669	1626	1631	1440	1540	1416	1432	1420	1360	1360	1277	1263	1190	912	947	910	918	897	869	820	807	784	791	693	736	715	699	663	642	627	602	581
8919	7520	6262	6317	4907	4865	3944	3783	3132	3100	3061	2898	2859	2508	2344	2114	1857	1909	1684	1669	1647	1490	1533	1397	1438	1372	1371	1352	1239	1253	1192	938	911	935	909	884	871	795	815	773	782	736	729	734	668	644	654	612	596	593
9101	7534	6311	6505	4998	4799	3960	3661	3296	3104	3029	2973	2855	2525	2353	2212	1902	1882	1685	1623	1630	1512	1521	1417	1433	1439	1388	1371	1274	1257	1201	909	928	896	894	912	861	795	795	794	786	718	725	734	699	669	625	609	607	587
9248	8046	6191	6754	5011	4917	3997	3688	3374	3115	3110	3052	2857	2488	2426	2213	1921	1910	1667	1674	1630	1554	1613	1427	1433	1424	1392	1388	1267	1260	1217	946	892	872	912	901	874	836	788	795	800	684	752	724	725	657	637	619	604	570
9362	8051	6200	6814	5086	4906	3980	3669	3394	3131	3096	3105	2844	2498	2412	2220	1985	1900	1657	1657	1615	1535	1591	1412	1429	1459	1411	1373	1266	1271	1220	906	908	876	913	887	864	839	768	813	774	689	745	728	705	676	623	605	617	579
9314	8196	6136	6851	5067	4847	3987	3670	3341	3133	3057	3089	2844	2481	2413	2223	1951	1901	1649	1671	1617	1514	1583	1425	1430	1441	1375	1363	1272	1270	1216	889	905	860	913	897	861	849	782	792	792	700	745	714	703	674	615	601	594	577
9312	8217	6239	6824	5075	4928	3967	3670	3398	3113	3088	3098	2858	2544	2450	2253	1970	1906	1676	1640	1616	1523	1621	1441	1406	1469	1416	1388	1254	1271	1213	921	886	882	931	880	855	830	797	806	780	690	741	713	708	652	628	622	601	575
9103	7696	6231	6493	5000	4826	3970	3685	3241	3056	3026	3003	2821	2499	2307	2195	1947	1936	1690	1634	1599	1507	1551	1408	1456	1423	1390	1374	1273	1260	1199	931	954	904	888	901	882	781	830	795	776	732	733	738	685	652	647	628	615	591
9269	8151	6156	6728	5044	4905	4001	3776	3387	3115	3104	3061	2861	2478	2427	2212	1951	1910	1675	1656	1616	1545	1595	1423	1423	1462	1407	1381	1266	1251	1214	927	887	874	936	901	881	826	812	792	779	675	734	722	701	647	625	610	604	575
9157	7745	6203	6565	4988	4779	3975	3634	3283	3093	3031	2984	2828	2507	2363	2242	1931	1899	1671	1625	1600	1515	1524	1408	1410	1459	1408	1356	1264	1266	1212	917	921	885	934	908	836	820	811	808	790	679	714	719	692	647	637	621	603	582
9233	8125	6183	6722	5017	4855	3966	3675	3305	3122	3065	3046	2853	2499	2406	2191	1990	1916	1649	1677	1651	1513	1579	1387	1425	1419	1397	1384	1283	1244	1228	904	897	872	899	876	865	813	785	806	780	701	741	721	677	673	629	622	612	601
9120	7418	6284	6544	4915	4787	3964	3662	3213	3119	3049	2966	2867	2510	2361	2183	1873	1928	1684	1639	1605	1512	1526	1399	1432	1400	1382	1363	1267	1262	1190	921	945	895	903	901	852	778	816	772	785	738	721	734	683	668	649	619	616	606
8969	7513	6250	6537	4948	4818	3957	3646	3237	3120	3044	2920	2844	2524	2345	2186	1899	1911	1655	1664	1637	1517	1540	1397	1434	1414	1364	1382	1280	1272	1188	924	937	909	905	891	877	792	802	792	790	708	724	719	667	682	643	639	621	602
9133	7522	6192	6578	4979	4848	3981	3687	3265	3101	3037	3001	2861	2508	2390	2237	1853	1926	1674	1662	1617	1499	1582	1416	1426	1404	1394	1360	1277	1272	1220	912	919	899	899	915	858	785	798	812	783	706	732	724	664	667	648	620	625	602
9343	8355	6247	6924	5064	4829	4012	3676	3367	3121	3064	3084	2852	2523	2400	2262	1985	1920	1675	1645	1619	1556	1570	1446	1453	1472	1415	1382	1283	1268	1218	927	904	873	932	909	878	835	789	819	799	692	742	724	705	667	632	629	593	559
9219	8030	6196	6676	5000	4927	3952	3755	3303	3123	3125	3031	2825	2479	2419	2153	1897	1920	1681	1639	1614	1535	1591	1435	1438	1444	1399	1399	1269	1243	1205	933	904	875	924	878	862	801	829	799	763	696	722	740	688	679	628	623	605	578
9113	7741	6209	6575	5014	4805	3955	3685	3321	3115	3005	2977	2852	2528	2334	2209	1910	1914	1681	1626	1638	1482	1516	1399	1406	1428	1384	1367	1273	1253	1197	922	966	914	920	894	864	816	817	795	788	682	729	718	682	668	635	629	603	571
9140	7471	6282	6519	4927	4789	3942	3670	3208	3119	3038	2966	2874	2493	2358	2175	1878	1940	1688	1640	1614	1496	1513	1400	1439	1401	1385	1359	1276	1259	1198	916	951	899	908	895	859	783	816	779	785	732	721	731	690	669	655	610	618	606
9048	7490	6319	6487	4967	4785	3940	3588	3327	3114	2991	3000	2858	2533	2365	2237	1903	1861	1661	1642	1619	1516	1529	1389	1380	1426	1388	1360	1260	1275	1184	919	948	908	916	924	853	792	820	795	783	708	709	709	688	677	641	597	605	596
9204	7534	6300	6522	4946	4782	3907	3643	3187	3119	3043	2968	2866	2472	2326	2203	1895	1944	1694	1640	1615	1469	1514	1407	1439	1417	1378	1357	1269	1266	1198	910	941	905	902	897	854	796	821	779	780	731	714	730	676	674	655	620	617	593
9276	7710	6625	6667	4972	4839	3960	3706	3352	3125	3058	2992	2803	2530	2332	2163	1916	1919	1670	1687	1622	1581	1579	1466	1451	1417	1398	1375	1317	1243	1201	900	874	887	921	910	867	827	797	825	770	731	733	732	695	669	620	626	605	582
9001	7280	6825	6488	4933	4805	3951	3715	3307	3118	3041	2894	2838	2580	2305	2149	1940	1893	1719	1623	1589	1531	1559	1437	1416	1433	1351	1345	1329	1222	1167	918	912	907	920	908	866	846	789	784	789	746	727	706	714	661	640	634	626	593
9047	7582	6593	6546	4958	4884	3986	3779	3270	3141	3075	2982	2840	2547	2370	2108	1875	1901	1683	1630	1597	1553	1569	1418	1414	1396	1387	1369	1276	1240	1192	933	907	929	891	896	884	826	805	796	791	759	736	729	674	672	656	611	626	582
9158	7853	6586	6664	4971	4829	3973	3665	3280	3126	3067	2970	2833	2526	2376	2139	1937	1901	1654	1664	1607	1552	1551	1431	1449	1415	1403	1399	1333	1239	1187	912	898	872	908	877	876	815	815	839	783	696	741	725	660	653	617	617	605	578
9143	7800	6602	6681	4941	4861	3978	3691	3387	3105	3082	3000	2854	2523	2392	2154	1915	1907	1665	1684	1607	1570	1581	1440	1419	1402	1391	1364	1321	1234	1206	907	910	894	887	898	880	832	782	845	780	700	718	716	654	660	626	619	602	578
9131	7675	6615	6565	4946	4865	3939	3730	3257	3110	3103	2987	2834	2501	2386	2121	1966	1902	1664	1685	1606	1528	1565	1458	1429	1435	1364	1373	1295	1233	1196	926	878	898	879	884	867	818	798	830	769	701	733	717	658	676	631	605	605	584
9055	7745	6801	6392	4943	4787	3878	3683	3306	3089	3054	2958	2863	2491	2308	2161	1935	1941	1707	1645	1596	1468	1537	1454	1432	1455	1367	1366	1369	1251	1209	970	936	912	894	894	854	827	807	837	761	766	724	697	648	640	630	635	609	571
9019	6854	7321	6165	4884	4936	4106	3504	3544	3081	3058	2830	2844	2686	2484	2033	1677	1855	1733	1588	1615	1871	1565	1473	1493	1344	1377	1376	1423	1258	1225	948	955	917	874	981	906	846	816	894	746	898	731	723	768	676	650	663	602	602
9250	7311	8893	6359	4938	4761	3556	3213	3071	3191	3005	2847	2798	2565	2363	2198	1879	1860	1749	1686	1621	1382	1543	1511	1522	1447	1391	1372	1444	1218	1170	950	851	953	930	888	797	834	847	713	781	712	744	696	672	670	636	675	595	627
8964	8851	6811	5992	4906	4745	4079	3523	3491	3127	2992	2922	2844	2580	2267	2027	1941	1977	1676	1609	1623	1794	1441	1443	1459	1393	1286	1353	1339	1259	1164	931	920	908	880	865	827	845	789	862	759	892	722	692	646	647	657	626	590	574
9096	7794	6398	6575	4950	4895	3967	3697	3239	3133	3051	2942	2867	2489	2345	2098	1821	1894	1668	1671	1599	1574	1599	1445	1464	1404	1377	1365	1269	1254	1201	931	884	886	915	889	853	820	811	787	761	721	732	716	694	671	647	621	616	589
8949	7463	7082	6260	4836	4702	3929	3544	3323	3060	2982	2844	2901	2561	2431	2094	1853	1921	1721	1656	1637	1615	1511	1453	1468	1378	1354	1335	1394	1238	1179	934	925	954	898	894	863	838	803	810	754	826	720	697	671	667	658	634	615	614
8931	7587	6885	6310	4856	4778	3987	3658	3265	3081	3014	2904	2878	2554	2323	2105	1921	1951	1723	1645	1629	1592	1527	1474	1434	1360	1372	1352	1394	1232	1221	965	930	940	894	899	855	815	807	798	773	776	718	720	673	645	657	617	616	581
8881	7181	7247	6213	4823	4743	3940	3615	3353	3088	3004	2817	2890	2565	2419	2055	1771	1934	1734	1653	1615	1592	1491	1461	1487	1360	1350	1350	1425	1213	1183	951	925	917	875	917	863	828	816	813	781	828	706	715	659	666	657	640	605	600
8894	7182	7212	6258	4880	4725	3886	3619	3341	3086	3022	2876	2886	2580	2406	2109	1766	1920	1743	1667	1614	1551	1528	1438	1444	1395	1334	1344	1393	1209	1176	926	950	950	900	898	869	839	815	782	790	816	693	712	686	663	678	633	606	584
9001	7387	7015	6300	4861	4737	3974	3634	3378	3071	3023	2849	2881	2572	2383	2106	1831	1932	1705	1617	1617	1635	1517	1489	1443	1409	1348	1336	1407	1228	1202	936	916	932	894	910	862	834	821	795	765	788	696	732	696	670	639	633	617	619
9048	7514	6921	6373	4886	4770	3926	3761	3249	3142	3032	2963	2828	2489	2299	2101	1953	1932	1724	1636	1609	1514	1510	1480	1455	1439	1395	1367	1343	1259	1195	942	941	905	902	913	850	830	836	828	761	733	726	700	652	671	626	644	609	577
8855	7456	6974	6286	4866	4751	3845	3760	3174	3169	3027	2869	2836	2514	2288	2120	1935	1914	1689	1617	1578	1454	1494	1429	1408	1363	1369	1342	1359	1257	1186	932	926	917	888	878	851	815	828	780	774	771	745	708	697	659	664	603	603	599
8863	7320	7062	6230	4866	4761	3964	3610	3382	3087	3008	2908	2902	2534	2374	2132	1835	1911	1716	1661	1641	1628	1517	1468	1473	1398	1314	1352	1407	1214	1198	940	937	935	881	919	875	832	803	800	778	798	705	718	704	650	669	650	580	594
8789	8652	6963	6199	4915	4651	3902	3690	3216	3052	2924	2896	2893	2460	2335	2172	1947	1960	1675	1666	1642	1596	1475	1428	1419	1441	1331	1351	1383	1209	1175	956	937	939	894	819	855	857	824	777	794	842	697	699	593	643	686	628	574	587
9082	7709	6553	6566	5001	4867	3957	3847	3332	3113	3077	2995	2842	2564	2359	2083	1906	1900	1701	1645	1576	1569	1559	1430	1461	1411	1400	1342	1299	1257	1210	908	927	905	905	904	877	833	824	809	772	747	716	705	708	667	647	599	614	597
8779	8081	7090	6272	4822	4758	3940	3775	3293	3086	3003	2865	2875	2539	2408	2100	1814	1947	1702	1651	1654	1632	1524	1451	1437	1427	1360	1347	1409	1222	1178	955	929	928	898	876	862	858	797	828	765	855	692	703	661	652	666	626	598	610
8886	8018	7084	6394	4891	4744	3968	3629	3390	3094	3000	2855	2876	2561	2422	2161	1829	1930	1711	1610	1666	1646	1536	1437	1452	1401	1363	1380	1414	1219	1195	949	931	911	908	907	882	865	798	844	782	846	706	701	672	665	667	625	588	623
8754	7975	7130	6240	4863	4764	3941	3696	3317	3119	3017	2890	2918	2563	2459	2062	1811	1926	1678	1657	1654	1632	1533	1454	1486	1384	1365	1365	1417	1246	1200	945	953	934	921	889	873	843	810	829	758	833	714	709	665	661	675	640	593	625
8869	7523	7095	6334	4848	4705	3961	3513	3370	3074	2986	2868	2880	2542	2434	2088	1822	1910	1724	1644	1633	1626	1499	1467	1470	1383	1348	1360	1410	1229	1178	943	914	912	909	922	841	835	800	828	764	789	704	709	687	676	642	640	594	614
9007	7585	7098	6313	4882	4686	3958	3612	3297	3083	3029	2911	2889	2577	2395	2101	1824	1943	1719	1637	1618	1567	1513	1448	1435	1435	1348	1360	1394	1228	1206	946	914	933	886	913	857	837	795	817	770	802	697	701	674	642	663	642	595	594
9036	7546	7114	6397	4886	4755	3961	3499	3429	3069	3003	2869	2888	2611	2463	2131	1824	1911	1697	1645	1616	1638	1536	1496	1467	1432	1365	1353	1418	1222	1210	941	922	912	902	912	850	864	812	807	761	828	705	710	699	666	655	623	590	598
9044	7585	7090	6364	4934	4669	3960	3468	3405	3039	2957	2891	2885	2591	2406	2143	1889	1935	1724	1641	1615	1620	1503	1477	1457	1427	1331	1359	1419	1230	1195	920	935	911	908	925	846	863	792	811	757	823	712	709	687	670	633	625	599	594
8950	7483	7034	6245	4857	4719	3897	3541	3351	3053	2966	2820	2863	2611	2430	2107	1868	1931	1703	1650	1645	1601	1518	1460	1448	1405	1337	1379	1408	1225	1200	928	922	935	894	903	862	837	787	819	772	829	711	690	687	667	667	627	590	596
9133	7440	6853	6494	4972	4869	4020	3700	3359	3093	3078	2950	2843	2547	2300	2163	1982	1952	1703	1650	1627	1560	1598	1431	1407	1451	1367	1350	1330	1234	1190	927	914	924	888	910	842	824	781	798	749	754	736	722	702	664	650	630	623	578
8804	7935	7262	6267	4873	4698	3933	3695	3444	3082	3027	2918	2895	2601	2449	2101	1909	1912	1676	1618	1642	1673	1500	1480	1466	1419	1375	1383	1417	1226	1189	925	940	914	896	897	857	864	813	861	762	848	707	720	662	672	669	629	607	579
8930	8057	7132	6389	4901	4742	3962	3704	3425	3112	3003	2949	2919	2578	2450	2122	1912	1948	1697	1617	1631	1669	1527	1467	1439	1404	1392	1363	1403	1219	1196	926	934	932	891	871	874	871	808	858	767	833	706	722	658	679	675	619	595	586
8894	7502	7036	6247	4843	4756	3956	3604	3362	3062	3016	2897	2885	2575	2414	2087	1842	1920	1697	1654	1619	1629	1510	1465	1455	1407	1351	1343	1417	1224	1184	952	945	946	896	880	871	846	801	803	776	812	703	710	699	653	662	623	602	613
8793	7559	6617	6301	4836	4853	3961	3702	3245	3163	3052	2899	2850	2572	2415	2116	1908	1901	1722	1638	1580	1562	1554	1459	1438	1400	1354	1357	1387	1238	1182	968	931	917	906	874	866	805	810	810	780	777	706	687	687	653	645	621	594	581
9098	7972	6146	6762	4960	4934	3941	3888	3220	3159	3119	3010	2837	2518	2398	2123	1896	1897	1653	1667	1597	1497	1611	1429	1452	1427	1349	1325	1260	1265	1192	950	902	874	893	858	907	835	818	800	773	707	732	733	690	678	627	599	609	592
8890	7246	8602	6184	4805	4861	3591	3265	2948	3222	3054	2766	2787	2553	2381	2107	1785	1879	1759	1726	1603	1376	1542	1484	1500	1433	1333	1331	1426	1178	1154	966	880	954	889	869	803	777	874	683	777	719	734	739	708	665	658	648	614	645
8918	7405	6777	6393	4869	4825	4121	3675	3347	3137	3002	2899	2906	2612	2411	2159	1849	1878	1735	1597	1651	1658	1575	1484	1450	1413	1385	1366	1401	1227	1179	949	931	916	902	941	872	809	827	814	773	803	736	719	706	664	643	621	602	580
8957	8013	7009	6373	4905	4645	3977	3659	3448	3082	2973	2909	2921	2540	2427	2141	1938	1945	1683	1579	1628	1707	1487	1458	1409	1451	1396	1364	1408	1240	1185	914	914	911	908	916	868	878	821	852	769	865	700	726	677	657	669	623	600	580
9074	7760	7040	6360	4901	4742	4021	3525	3389	3079	2987	2924	2886	2575	2418	2154	1893	1914	1706	1632	1631	1641	1525	1448	1465	1423	1374	1369	1382	1213	1178	963	924	943	909	892	869	829	787	809	766	803	700	707	659	656	664	641	604	588
8837	7436	6884	6473	4841	4805	4051	3790	3313	3093	3005	2863	2873	2572	2337	2100	1925	1909	1715	1612	1603	1624	1551	1458	1432	1406	1402	1328	1375	1256	1187	965	902	921	883	920	858	824	819	798	753	777	698	728	702	659	654	616	611	610
9037	7547	7088	6378	4886	4745	3963	3499	3425	3057	3010	2919	2865	2597	2410	2127	1795	1923	1717	1658	1626	1615	1543	1481	1449	1445	1360	1374	1427	1211	1201	956	932	916	904	915	859	864	797	820	775	803	723	703	684	666	646	632	613	610
9056	8423	7095	6444	4950	4653	3946	3567	3409	3109	2965	2940	2872	2556	2385	2214	1918	1950	1688	1602	1636	1617	1516	1438	1392	1480	1375	1376	1447	1222	1194	933	940	910	897	907	870	875	782	893	758	841	716	714	698	665	650	618	593	599
8892	8346	7119	6355	4901	4675	3889	3672	3325	3126	2954	2862	2866	2534	2415	2160	1891	1938	1700	1630	1646	1624	1491	1420	1434	1439	1353	1348	1395	1232	1179	937	949	925	897	854	858	879	797	832	763	844	707	706	651	659	666	620	572	601
9367	7878	6283	6817	5079	4897	3925	3725	3434	3108	3108	3092	2852	2535	2402	2252	1989	1916	1668	1656	1609	1496	1606	1456	1443	1474	1425	1399	1269	1253	1221	928	909	902	918	918	880	825	781	816	789	653	758	727	733	668	632	619	605	571
8984	7318	6959	6311	4914	4850	3978	3812	3259	3155	3048	3001	2809	2583	2387	2114	1929	1885	1721	1671	1627	1537	1543	1438	1381	1431	1362	1365	1341	1239	1189	943	939	906	904	913	865	779	814	816	776	737	713	717	690	679	650	640	614	601
8968	7435	6856	6377	4905	4820	3964	3779	3269	3112	3025	2870	2844	2564	2315	2110	1872	1898	1689	1656	1612	1571	1547	1460	1433	1450	1365	1356	1350	1244	1178	952	922	920	916	888	852	823	813	815	761	717	735	721	666	680	653	649	616	581
8934	7184	7271	6224	4855	4704	3915	3418	3425	3067	3010	2795	2869	2565	2437	2115	1786	1899	1710	1605	1628	1575	1513	1465	1459	1401	1374	1362	1421	1233	1189	988	919	908	879	932	874	854	818	802	763	827	722	713	686	673	651	635	605	604
9007	7511	6902	6298	4926	4824	3902	3795	3207	3065	3059	2945	2841	2498	2320	2147	1985	1924	1694	1611	1607	1500	1563	1439	1409	1434	1378	1367	1387	1264	1164	938	904	927	890	890	848	845	823	817	784	742	714	708	646	640	650	612	605	583
8924	7537	6811	6368	4886	4877	3980	3865	3319	3112	3093	2946	2877	2543	2446	2137	1889	1901	1693	1639	1632	1592	1575	1452	1441	1403	1412	1369	1346	1251	1203	934	935	924	891	898	857	813	808	817	777	743	720	722	706	668	636	632	598	600
9053	7556	6938	6556	4925	4760	3945	3677	3354	3118	3008	2966	2876	2576	2265	2239	2031	1958	1719	1630	1601	1522	1490	1499	1430	1484	1391	1360	1386	1271	1202	928	936	909	905	925	847	831	812	807	776	727	744	711	690	653	642	632	604	560
8853	7157	7007	6271	4925	4829	3993	3659	3342	3086	3010	2928	2885	2552	2366	2137	1924	1913	1703	1611	1635	1615	1516	1475	1455	1412	1428	1371	1404	1233	1187	938	948	898	910	933	837	819	858	793	794	780	722	711	716	664	647	636	598	609
8978	7903	6977	6187	4835	4651	3881	3610	3339	3072	2974	2889	2907	2513	2341	2110	1877	1927	1725	1637	1619	1580	1492	1450	1438	1445	1361	1370	1443	1215	1195	910	920	944	884	905	839	864	810	832	786	827	704	722	647	660	660	614	585	584
8975	7891	6954	6208	4842	4661	3889	3617	3350	3066	2991	2900	2925	2507	2409	2138	1895	1940	1722	1628	1624	1579	1492	1443	1437	1454	1365	1356	1449	1214	1195	918	912	937	881	890	833	873	799	818	788	829	699	724	641	662	653	611	599	586
8983	7886	6966	6175	4853	4674	3894	3627	3364	3077	2980	2907	2925	2495	2353	2125	1895	1925	1727	1627	1618	1602	1495	1451	1435	1450	1360	1355	1427	1211	1195	921	912	942	878	895	841	855	806	833	793	823	700	731	640	664	657	622	588	579
9071	8260	6997	6315	4909	4639	3879	3549	3421	3069	2991	2949	2926	2534	2403	2169	1980	1929	1715	1618	1625	1606	1465	1450	1427	1456	1379	1370	1438	1224	1194	922	915	939	879	878	836	878	808	865	783	817	709	707	640	662	665	622	595	574
8870	7166	7076	6266	4890	4847	3996	3630	3351	3081	3001	2922	2899	2543	2384	2126	1920	1917	1697	1614	1625	1625	1524	1470	1437	1405	1413	1372	1387	1239	1192	940	954	901	888	929	824	820	839	786	782	792	726	717	717	676	648	636	595	610
8876	7246	7035	6251	4877	4821	3997	3639	3311	3079	3008	2916	2888	2559	2367	2119	1937	1933	1703	1615	1627	1616	1515	1477	1446	1403	1401	1376	1400	1233	1177	929	936	903	907	929	839	825	843	796	770	796	721	713	720	667	636	637	614	619
9004	7448	8845	6258	4897	4767	3599	3281	3056	3210	2987	2828	2782	2529	2362	2150	1874	1873	1721	1696	1627	1426	1536	1496	1517	1446	1359	1367	1445	1167	1163	959	861	935	885	889	797	812	890	687	785	720	736	710	699	654	627	675	587	626
8789	7674	6955	6303	4820	4777	4019	3712	3350	3114	3005	2897	2859	2564	2384	2062	1951	1907	1714	1632	1652	1626	1513	1465	1447	1388	1379	1357	1425	1244	1206	959	925	933	920	914	844	812	803	806	760	753	737	704	696	667	643	621	609	593
8838	7256	6961	6345	4854	4803	3986	3667	3316	3112	2980	2920	2833	2604	2373	2112	1923	1895	1687	1648	1647	1591	1547	1464	1456	1377	1372	1385	1380	1252	1170	971	920	910	887	887	855	791	778	806	781	732	749	719	689	658	643	633	599	600
8906	8245	7119	6402	4861	4697	3974	3609	3419	3109	2984	2878	2886	2557	2398	2163	1889	1953	1693	1616	1623	1614	1514	1430	1430	1441	1353	1354	1406	1218	1177	947	936	923	897	898	879	877	778	841	763	845	706	714	706	663	657	633	590	602
8982	7740	6906	6400	4916	4790	4047	3612	3323	3098	2994	2948	2851	2575	2363	2173	2002	1881	1720	1650	1591	1622	1542	1467	1409	1399	1375	1341	1391	1237	1203	920	907	914	895	905	830	834	802	811	775	770	729	729	674	643	631	638	594	584
9198	7785	6341	6666	5029	4945	3972	3712	3356	3129	3103	3058	2826	2519	2376	2205	1953	1889	1674	1684	1628	1521	1606	1449	1494	1459	1387	1351	1312	1272	1207	962	909	891	920	909	856	824	825	811	774	700	722	712	714	675	644	624	605	586
8885	7357	6796	6452	4911	4848	3949	3714	3268	3153	3088	2882	2824	2517	2371	2097	1849	1914	1703	1645	1601	1553	1532	1434	1434	1379	1361	1354	1325	1256	1183	943	919	930	918	918	849	808	843	785	808	737	710	716	666	686	640	621	613	595
8968	7288	6798	6403	4914	4808	3957	3722	3227	3087	3059	2909	2854	2537	2358	2109	1838	1920	1698	1660	1578	1558	1550	1433	1429	1390	1365	1352	1316	1232	1190	967	911	936	900	916	860	820	828	805	791	773	739	713	671	671	650	636	620	605
9188	7875	6509	6702	4952	4854	3981	3665	3367	3129	3095	2966	2856	2543	2383	2117	1893	1910	1647	1683	1596	1574	1568	1447	1460	1421	1415	1376	1318	1237	1199	889	917	881	901	887	872	829	819	824	777	708	710	725	669	659	624	614	619	579
9089	7738	6508	6526	5038	4852	3862	3693	3201	3129	3040	3004	2778	2462	2341	2145	1897	1929	1679	1645	1641	1480	1577	1460	1494	1446	1368	1386	1263	1269	1201	911	904	891	904	893	872	818	806	799	785	763	733	748	680	661	630	633	590	562
9099	7760	6902	6414	4956	4749	3969	3760	3314	3131	3024	2907	2862	2525	2332	2183	2045	1909	1711	1624	1634	1549	1512	1451	1407	1420	1390	1374	1362	1259	1195	920	923	898	896	934	862	844	830	819	774	790	738	715	642	642	645	633	609	558
9270	8170	6275	6713	5023	4912	3963	3774	3317	3102	3145	3005	2841	2505	2409	2170	2005	1909	1660	1692	1606	1537	1614	1438	1447	1439	1396	1363	1278	1263	1209	923	892	880	906	909	894	844	811	823	767	666	742	734	684	675	613	613	601	586
9378	8112	6197	6836	5093	4939	3973	3764	3466	3056	3095	3073	2837	2530	2426	2247	1987	1928	1664	1653	1608	1511	1631	1453	1433	1464	1394	1392	1246	1270	1209	934	921	880	911	893	866	859	798	818	756	664	733	719	731	666	634	613	598	558
9181	8141	6291	6655	5029	4908	3904	3848	3285	3093	3161	3001	2818	2455	2393	2152	1970	1893	1696	1668	1602	1483	1616	1441	1501	1454	1371	1402	1265	1244	1187	925	882	879	902	871	855	867	815	812	790	685	757	737	666	662	620	592	609	569
9149	7868	6228	6747	5025	4929	3954	3827	3225	3143	3139	3018	2827	2530	2388	2135	1896	1895	1669	1668	1606	1541	1617	1443	1429	1406	1396	1355	1256	1234	1197	932	909	876	914	890	894	849	815	804	770	677	725	726	711	673	632	598	614	587
9243	8324	6239	6704	5039	4944	3897	3811	3284	3095	3144	3034	2829	2452	2353	2142	2003	1896	1678	1661	1593	1506	1611	1425	1454	1471	1398	1367	1268	1273	1188	932	873	869	898	899	853	870	832	809	776	685	739	712	689	660	619	605	616	577
8826	7935	6960	6332	4904	4700	3920	3675	3308	3128	2949	2888	2889	2512	2350	2180	1882	1959	1688	1651	1630	1663	1514	1412	1433	1420	1355	1369	1374	1232	1170	915	935	925	877	881	867	864	824	820	782	857	688	696	654	653	664	635	591	587
8934	7638	6842	6476	4857	4807	4069	3588	3283	3083	3044	2881	2857	2590	2415	2167	1896	1883	1711	1604	1640	1645	1571	1498	1430	1383	1385	1392	1417	1227	1203	942	919	913	900	912	879	811	796	800	782	806	721	713	706	662	623	627	607	598
8896	7481	6678	6210	4910	4834	4041	3727	3250	3093	3068	2898	2873	2584	2390	2106	1918	1917	1722	1626	1610	1627	1562	1499	1456	1357	1383	1374	1393	1253	1211	932	947	898	906	882	884	790	793	778	765	824	726	715	678	671	633	626	601	619
8986	7687	6489	6303	4905	4814	3861	3740	3181	3120	3019	2857	2864	2474	2289	2189	1959	1907	1684	1671	1603	1486	1529	1446	1465	1462	1380	1374	1320	1274	1169	919	918	923	902	904	815	804	809	798	796	738	735	719	654	660	651	632	609	595
8927	7483	6930	6428	4844	4799	4028	3624	3363	3099	2996	2889	2900	2596	2356	2087	1927	1911	1714	1627	1630	1645	1533	1512	1441	1392	1367	1358	1400	1217	1195	940	909	917	883	895	863	825	794	810	769	754	731	721	689	645	647	642	605	599
9082	8635	6808	6465	4950	4552	3846	3499	3306	3048	2975	2944	2879	2443	2332	2251	1991	1972	1713	1630	1645	1507	1465	1452	1469	1434	1354	1376	1400	1228	1190	953	931	925	890	864	849	873	774	801	786	823	698	705	609	633	652	637	598	568
8925	7735	6942	6282	4892	4755	3989	3670	3275	3118	2950	2850	2873	2585	2329	2118	1904	1907	1710	1628	1600	1645	1532	1463	1436	1353	1387	1346	1372	1240	1194	968	931	922	905	904	865	804	790	792	778	764	731	707	645	663	652	645	604	597
9014	8298	6915	6335	4870	4626	3974	3574	3275	3119	2968	2888	2864	2531	2353	2192	1935	1967	1704	1612	1608	1569	1456	1464	1451	1402	1327	1325	1352	1223	1198	947	935	934	881	861	840	820	828	776	780	752	699	722	632	656	669	637	611	587
9109	7996	7226	6396	4874	4725	4001	3544	3471	3041	2971	2875	2907	2546	2435	2096	1876	1914	1715	1606	1629	1699	1528	1467	1453	1419	1378	1379	1423	1205	1191	968	908	908	899	908	861	862	807	830	773	799	712	700	721	666	648	622	597	583
9154	8082	7197	6373	4955	4610	3886	3602	3434	3031	2973	2879	2864	2525	2369	2264	2037	1962	1687	1627	1651	1591	1446	1449	1437	1488	1371	1384	1409	1231	1200	900	921	928	895	887	856	868	808	832	778	854	709	707	637	662	659	652	588	562
9026	7697	6798	6337	4934	4792	3972	3542	3393	3113	3014	2915	2865	2534	2338	2200	2000	1939	1728	1596	1640	1577	1540	1476	1414	1459	1387	1385	1436	1259	1188	925	928	905	894	917	855	844	807	816	778	803	735	701	687	660	636	652	635	573
9081	7451	7302	6408	4924	4700	3980	3497	3456	3071	2970	2891	2917	2596	2418	2133	1876	1923	1723	1612	1629	1615	1517	1481	1474	1405	1374	1385	1418	1215	1191	955	920	932	885	939	869	850	800	845	760	834	711	722	721	684	645	633	598	599
8878	7216	7163	6230	4845	4727	3945	3566	3318	3081	3018	2814	2879	2511	2407	2069	1805	1928	1725	1628	1628	1602	1515	1472	1477	1370	1363	1369	1427	1227	1189	981	929	955	909	926	875	846	799	803	770	832	684	698	668	664	680	646	613	615
8905	8233	6771	6294	4894	4586	3793	3579	3164	3076	2956	2883	2855	2442	2230	2174	1818	1955	1722	1612	1622	1489	1461	1440	1445	1424	1336	1349	1366	1221	1200	934	918	943	882	861	838	842	812	773	768	822	688	705	629	643	656	608	586	578
8848	7659	6888	6313	4867	4721	3946	3614	3221	3152	2967	2853	2875	2559	2298	2074	1830	1911	1714	1631	1588	1632	1521	1436	1441	1322	1370	1319	1339	1218	1163	954	948	924	888	906	854	784	768	783	771	811	711	726	637	654	666	634	625	597
8900	7307	6499	6336	4843	4814	3944	3643	3183	3111	3056	2839	2837	2504	2370	2101	1830	1916	1695	1653	1615	1498	1522	1433	1433	1380	1383	1324	1318	1276	1186	924	928	908	904	925	869	778	838	804	789	743	731	741	644	670	659	600	622	616
9005	8080	6646	6483	4895	4827	4133	3634	3378	3165	3077	2935	2884	2648	2478	2181	1986	1902	1727	1598	1625	1691	1569	1529	1441	1430	1389	1380	1437	1225	1208	951	943	910	897	892	867	827	796	825	759	831	724	709	675	678	625	627	612	601
8938	7188	7234	6242	4842	4721	3851	3542	3302	3074	3004	2818	2889	2555	2375	2086	1768	1911	1710	1664	1620	1577	1509	1466	1445	1366	1319	1359	1416	1228	1190	933	943	944	898	894	864	838	803	799	781	824	707	700	677	674	651	617	598	604
8967	7223	7167	6260	4847	4735	3953	3536	3362	3041	3006	2794	2849	2564	2419	2061	1770	1912	1723	1641	1610	1606	1515	1476	1472	1381	1370	1354	1401	1221	1204	931	927	918	899	936	868	839	812	804	768	804	724	716	665	666	654	647	607	605
9065	8492	7648	6582	4963	4694	3954	3361	3215	3105	3032	2939	2860	2618	2356	2262	1871	1922	1708	1586	1672	1695	1492	1444	1427	1419	1325	1367	1406	1206	1167	894	908	898	910	859	851	923	790	815	763	753	726	720	634	637	646	668	586	566
9087	7447	6730	6478	4934	4859	4028	3711	3297	3140	3036	2910	2831	2533	2389	2161	1943	1940	1695	1672	1586	1591	1558	1446	1426	1389	1393	1357	1337	1237	1201	959	930	895	892	923	866	791	798	815	764	734	731	721	675	679	630	634	608	573
8851	7550	6782	6304	4933	4814	3921	3721	3268	3138	3015	2911	2824	2523	2314	2114	1839	1934	1699	1639	1564	1520	1537	1426	1418	1386	1350	1355	1329	1252	1181	954	927	921	903	891	875	804	804	789	759	730	711	719	646	651	656	600	613	592
9285	7915	6275	6813	5053	4864	3880	3709	3320	3127	3067	3049	2818	2461	2348	2218	1970	1908	1652	1661	1625	1464	1583	1448	1463	1452	1397	1391	1276	1260	1212	901	901	894	912	895	877	842	785	829	792	682	743	723	697	657	645	614	607	566
9098	7922	6933	6466	4953	4766	3996	3637	3404	3050	3007	2967	2873	2585	2280	2244	1972	1879	1712	1621	1624	1601	1522	1432	1407	1458	1382	1368	1397	1262	1217	943	935	918	889	893	838	855	807	829	775	792	728	712	672	653	634	643	612	581
8918	7565	6964	6402	4920	4791	3982	3583	3221	3128	3010	2885	2867	2571	2285	2113	1903	1910	1716	1630	1597	1600	1523	1467	1450	1428	1377	1365	1378	1232	1209	925	922	917	878	917	847	815	796	813	780	758	720	708	665	660	659	631	617	575
8871	7675	6980	6375	4878	4822	3959	3626	3327	3148	3028	2915	2865	2548	2345	2119	1930	1892	1712	1626	1622	1605	1533	1482	1455	1367	1413	1356	1381	1232	1191	941	921	924	913	915	860	801	849	803	758	754	707	735	672	650	650	636	631	618
9209	7706	6499	6767	5034	4911	3930	3683	3318	3116	3057	3008	2829	2508	2365	2156	1878	1902	1660	1670	1601	1586	1595	1440	1422	1421	1396	1380	1303	1226	1197	907	878	867	888	877	860	854	821	839	784	718	741	744	679	678	627	621	611	577
9103	7864	6197	6684	4992	4959	3963	3832	3312	3120	3115	3041	2841	2511	2411	2159	1948	1885	1649	1664	1621	1537	1605	1435	1465	1423	1407	1362	1268	1250	1181	908	895	892	918	887	888	825	787	801	771	709	747	743	723	666	627	604	612	574
8866	7874	7284	6256	4924	4673	3939	3748	3237	3096	2999	2906	2892	2502	2372	2104	1947	1935	1717	1616	1618	1620	1456	1486	1422	1388	1387	1352	1397	1220	1195	951	929	952	896	878	823	843	829	815	768	855	711	722	658	664	651	636	600	577
9005	7685	6875	6456	4965	4769	3897	3569	3205	3090	3003	2940	2842	2524	2265	2184	1986	1887	1728	1626	1621	1494	1514	1461	1446	1393	1382	1371	1378	1283	1181	945	913	891	896	902	848	850	797	814	761	735	746	710	623	660	636	624	616	567
9060	7543	6811	6358	4955	4779	3912	3658	3291	3089	3004	2945	2861	2465	2310	2224	1967	1938	1718	1627	1630	1496	1499	1457	1421	1464	1384	1374	1380	1264	1200	905	931	900	895	896	838	845	812	822	764	730	746	711	654	662	633	634	580	577
9001	7398	6920	6295	4931	4784	3911	3796	3195	3140	3105	2925	2853	2435	2281	2203	1963	1968	1707	1639	1600	1495	1506	1463	1445	1394	1410	1338	1325	1241	1197	927	921	916	896	906	841	829	841	800	787	746	724	718	669	682	665	626	618	588
9114	7572	6950	6414	4935	4751	3927	3653	3318	3091	3022	2967	2854	2490	2217	2239	2002	1903	1716	1614	1615	1498	1527	1473	1447	1441	1410	1388	1378	1269	1191	941	929	895	896	929	859	838	827	833	785	734	741	723	658	641	649	633	636	559
9061	7612	6585	6533	4945	4832	3942	3766	3306	3102	3078	2950	2837	2540	2330	2094	1945	1886	1697	1643	1585	1524	1563	1457	1468	1440	1396	1344	1286	1215	1186	954	886	897	920	898	869	814	793	804	779	744	726	720	663	660	629	611	605	576
9019	7557	7027	6373	4901	4850	3875	3597	3245	3114	3053	2878	2839	2499	2336	2160	1908	1910	1719	1631	1627	1448	1545	1469	1492	1402	1363	1358	1377	1247	1172	958	899	911	911	907	860	844	825	823	777	757	739	738	657	654	648	633	620	580
9157	7648	6829	6434	4920	4815	3897	3676	3342	3092	3030	2902	2831	2535	2328	2163	2035	1918	1718	1649	1628	1526	1536	1459	1434	1447	1395	1366	1336	1259	1222	928	925	887	899	905	869	839	779	812	767	696	728	715	649	646	638	640	633	577
9098	7608	6865	6476	4952	4857	3984	3694	3344	3143	3063	2927	2826	2532	2329	2161	1948	1886	1691	1660	1602	1546	1548	1452	1426	1431	1383	1351	1344	1280	1219	954	920	909	895	896	856	801	824	796	770	728	716	715	681	649	643	632	612	598
9034	7623	6662	6552	4922	4774	3964	3655	3258	3160	3025	2907	2824	2519	2293	2179	1933	1930	1678	1647	1570	1538	1541	1433	1404	1403	1377	1372	1280	1255	1193	920	924	897	884	925	858	834	804	788	780	679	713	739	693	660	641	629	627	597
9051	7367	6866	6316	4923	4843	3877	3811	3213	3116	3039	2886	2864	2462	2331	2152	1932	1904	1751	1627	1595	1507	1529	1446	1479	1424	1371	1357	1342	1243	1201	914	908	910	875	872	851	838	834	806	766	716	746	726	674	668	661	626	601	587
9073	7616	6916	6350	4968	4787	3898	3710	3233	3125	3039	2894	2804	2524	2319	2200	1940	1922	1689	1651	1631	1467	1515	1443	1447	1452	1365	1368	1337	1258	1195	937	908	915	891	900	832	835	803	799	784	738	734	728	650	644	649	643	614	568
9194	7997	6797	6530	4917	4762	3880	3678	3291	3098	3043	2953	2806	2530	2287	2176	1953	1898	1710	1614	1610	1479	1534	1466	1430	1428	1372	1380	1345	1228	1185	917	924	908	886	889	849	837	791	818	794	726	735	709	631	642	652	627	610	577
9057	7585	6939	6229	4892	4796	3890	3762	3166	3106	3079	2865	2845	2493	2251	2143	1961	1908	1705	1611	1650	1451	1499	1444	1477	1438	1405	1365	1352	1250	1190	944	918	905	884	902	864	831	837	819	782	726	720	724	633	661	655	644	584	576
8977	7734	6944	6372	4905	4755	3890	3636	3260	3098	3004	2883	2864	2507	2323	2154	2020	1901	1703	1616	1633	1517	1509	1458	1482	1377	1384	1382	1390	1261	1200	945	920	885	907	884	855	840	816	842	788	740	750	714	640	657	634	632	605	569
8857	7447	6959	6246	4945	4763	3860	3720	3146	3145	3031	2928	2805	2520	2348	2156	1913	1902	1713	1615	1626	1452	1505	1482	1450	1369	1379	1384	1344	1234	1176	929	916	907	880	895	840	825	862	819	781	770	729	701	665	652	647	629	614	566
9067	7625	6813	6552	4941	4829	3967	3609	3290	3135	3004	2910	2836	2592	2392	2132	1904	1911	1687	1632	1582	1545	1534	1444	1453	1393	1417	1369	1335	1221	1171	950	900	906	933	917	876	810	792	816	776	770	712	733	672	661	641	647	601	612
9078	7683	6440	6654	5020	4860	3978	3657	3297	3134	3082	3011	2821	2504	2415	2132	1894	1899	1643	1652	1628	1526	1589	1422	1441	1434	1400	1379	1306	1233	1194	928	914	871	882	895	851	850	824	800	772	729	747	709	699	685	626	619	604	591
8858	7247	7260	6205	4846	4721	3972	3590	3317	3135	3003	2861	2890	2544	2412	2030	1773	1907	1713	1627	1600	1627	1499	1507	1489	1375	1346	1369	1417	1206	1188	974	906	935	878	903	873	810	813	816	755	860	710	703	699	677	657	633	601	588
8970	7466	6890	6259	4893	4802	3858	3730	3205	3094	3033	2856	2887	2495	2270	2136	1920	1931	1719	1661	1623	1495	1500	1433	1458	1399	1379	1376	1349	1284	1181	944	908	906	906	901	856	811	814	802	783	787	747	718	600	639	660	654	604	583
9004	7782	6913	6348	4949	4821	3932	3697	3327	3114	3016	2916	2861	2523	2208	2147	1979	1933	1724	1643	1600	1538	1529	1426	1476	1457	1383	1349	1362	1251	1248	939	934	933	876	912	855	813	844	803	787	741	739	710	646	642	658	620	607	580
9134	7624	6655	6531	4939	4851	3936	3767	3345	3135	3088	2961	2844	2539	2360	2111	1926	1905	1663	1670	1586	1526	1555	1467	1468	1422	1382	1352	1302	1233	1176	960	893	902	885	878	859	820	831	805	753	718	733	723	665	682	625	605	610	585
9005	7673	6907	6570	4929	4803	4036	3659	3410	3103	3034	2913	2851	2569	2337	2164	1958	1886	1702	1637	1601	1611	1552	1468	1422	1388	1377	1370	1381	1261	1207	937	930	910	914	915	827	848	799	823	769	756	712	717	670	655	656	655	617	577
9081	8149	6162	6503	4907	4755	3905	3642	3152	3126	3014	2935	2818	2426	2267	2308	2022	1929	1695	1617	1622	1450	1487	1407	1448	1432	1380	1360	1296	1270	1185	911	935	914	893	882	836	776	845	801	804	696	725	723	650	647	660	613	610	598
8916	7709	6915	6232	4901	4766	3887	3695	3191	3147	3035	2922	2806	2545	2247	2137	1908	1883	1702	1644	1613	1454	1520	1422	1431	1405	1339	1371	1348	1254	1171	959	922	926	887	874	844	820	839	800	801	754	741	723	630	644	640	644	601	590
8806	7510	6897	6374	4865	4825	3969	3700	3302	3111	3011	2872	2862	2544	2410	2108	1888	1907	1691	1628	1603	1601	1544	1468	1462	1360	1376	1342	1406	1235	1204	943	917	910	912	891	859	819	822	827	757	793	729	731	642	649	637	622	618	597
8981	7709	6912	6585	4932	4789	4009	3648	3370	3131	3017	2978	2872	2639	2437	2177	1977	1876	1719	1624	1604	1627	1543	1466	1416	1400	1382	1346	1385	1218	1207	916	917	899	899	924	870	825	837	808	750	737	723	711	681	656	633	623	604	603
8958	7553	6846	6483	4916	4822	4007	3655	3244	3139	3090	2905	2799	2597	2411	2151	1908	1884	1677	1661	1644	1566	1519	1430	1430	1378	1369	1347	1309	1235	1178	969	893	881	901	892	878	828	801	817	791	723	728	720	682	669	622	637	625	593
9153	7829	6619	6686	4964	4833	4002	3653	3410	3096	3059	2985	2843	2534	2377	2192	1965	1897	1664	1654	1616	1549	1549	1439	1440	1442	1360	1392	1326	1244	1230	922	901	898	930	910	848	832	810	808	766	721	733	712	682	660	641	637	597	586
9214	8067	6346	6762	5026	4885	3954	3708	3393	3166	3032	3051	2824	2541	2428	2189	1901	1887	1649	1685	1588	1569	1590	1419	1409	1421	1375	1390	1262	1215	1207	923	895	864	903	878	856	829	782	795	765	707	726	720	695	673	626	609	590	580
9081	7770	6894	6467	4998	4822	3881	3643	3243	3129	3050	2932	2839	2523	2311	2189	2030	1903	1711	1649	1605	1484	1534	1467	1443	1431	1378	1378	1391	1270	1199	909	919	885	905	888	826	841	811	845	773	739	730	718	641	655	649	642	614	565
9054	7456	6886	6536	4967	4750	3928	3660	3323	3066	3031	2933	2842	2494	2343	2220	1966	1945	1663	1609	1629	1509	1535	1487	1424	1425	1396	1354	1373	1256	1209	927	910	902	899	923	870	839	821	830	793	764	737	718	647	671	630	635	601	572
9062	7639	6748	6625	4908	4783	3944	3623	3253	3111	3007	2919	2830	2562	2389	2170	1931	1874	1692	1673	1572	1512	1546	1454	1420	1402	1395	1358	1319	1235	1198	930	913	908	906	908	859	810	803	813	764	757	730	716	682	643	646	652	614	605
9079	7331	6829	6547	4875	5177	4069	3761	3350	3056	3244	3128	2796	2768	2525	2477	2374	1899	1710	1607	1572	1680	1804	1463	1431	1761	1415	1325	1398	1253	1174	917	937	891	905	975	883	848	805	880	773	724	715	727	840	654	625	627	611	591
8922	7525	6972	6307	4956	4748	3852	3686	3179	3117	3049	2931	2818	2529	2292	2193	1975	1923	1710	1615	1633	1433	1508	1489	1443	1390	1382	1379	1361	1246	1190	919	924	913	890	900	850	822	861	839	771	748	725	694	679	647	663	631	612	572
9097	7538	7026	6347	4903	4821	3910	3720	3222	3102	3020	2914	2877	2528	2282	2155	1945	1910	1750	1658	1615	1462	1537	1449	1435	1440	1379	1366	1328	1258	1179	946	916	920	887	901	847	824	816	837	782	758	724	717	646	649	654	642	617	574
9023	7739	6593	6615	4950	4824	3908	3686	3369	3121	3060	2926	2823	2558	2320	2120	1895	1895	1657	1700	1615	1565	1533	1461	1497	1420	1347	1361	1303	1231	1216	956	879	903	895	893	864	812	820	822	779	722	768	736	669	664	623	620	611	596
9029	7491	6911	6386	4972	4774	3904	3632	3227	3122	3029	2921	2825	2502	2288	2151	1961	1920	1737	1630	1627	1434	1500	1474	1436	1394	1385	1367	1329	1264	1184	900	916	904	894	904	851	843	853	839	771	742	722	720	678	649	651	637	609	557
9011	7382	6850	6531	4935	4825	3994	3654	3274	3134	3029	2924	2865	2592	2362	2133	1891	1909	1701	1636	1611	1568	1526	1453	1474	1403	1409	1364	1327	1247	1192	938	898	922	912	893	855	831	824	818	774	753	716	738	683	675	647	638	614	586
9115	7598	6849	6336	4992	4799	3857	3732	3239	3113	3054	2927	2813	2507	2299	2174	1982	1929	1731	1611	1616	1443	1516	1440	1482	1395	1388	1338	1334	1278	1187	932	924	907	885	916	821	823	816	807	787	750	736	718	631	638	648	646	608	585
9094	7614	6773	6456	4905	4818	3973	3647	3346	3143	3018	2901	2830	2567	2358	2188	1931	1909	1691	1630	1614	1567	1528	1448	1440	1422	1368	1371	1340	1254	1215	958	922	905	937	903	868	834	809	799	790	712	705	712	686	671	646	597	606	600
9022	7337	6902	6372	4934	4875	3961	3684	3268	3146	3027	2892	2848	2562	2322	2094	1929	1913	1676	1654	1618	1523	1529	1441	1429	1375	1401	1359	1338	1261	1205	937	925	892	913	910	853	791	849	811	768	730	698	737	672	661	662	630	619	602
9068	7556	6788	6505	4961	4825	3978	3599	3319	3134	3047	2887	2823	2548	2322	2138	1940	1909	1691	1672	1603	1534	1528	1444	1444	1347	1376	1393	1335	1223	1185	919	893	888	897	910	879	825	813	813	776	768	718	732	641	663	633	650	605	601
8962	7566	6694	6525	4905	4846	3974	3696	3281	3076	3038	2926	2847	2530	2308	2128	1949	1892	1672	1682	1615	1563	1538	1460	1464	1433	1370	1363	1307	1236	1207	914	904	923	902	908	846	842	807	798	776	735	719	741	681	672	632	629	606	595
9020	7566	6782	6385	4909	4845	3967	3670	3263	3113	3077	2866	2836	2520	2278	2164	1954	1900	1706	1662	1603	1555	1538	1420	1420	1400	1357	1358	1312	1239	1197	956	926	906	911	916	852	834	804	796	781	764	714	719	669	669	632	634	613	590
8926	7477	6663	6390	4895	4821	3931	3734	3312	3152	3042	2901	2833	2554	2355	2123	1886	1921	1702	1628	1581	1585	1539	1448	1426	1390	1363	1354	1304	1234	1191	951	928	921	909	891	850	815	824	797	788	744	746	733	679	664	649	630	606	593
8907	7422	6800	6299	4872	4889	3946	3694	3152	3141	3125	2860	2803	2568	2336	2104	1876	1911	1665	1677	1596	1588	1551	1455	1480	1366	1352	1345	1324	1256	1210	915	896	907	907	895	858	801	815	789	773	751	729	719	673	676	660	639	623	623
8962	7486	6792	6425	4898	4886	3963	3728	3284	3153	3046	2857	2831	2599	2363	2047	1903	1923	1713	1663	1584	1581	1556	1457	1422	1393	1380	1353	1312	1253	1183	931	914	900	913	882	884	793	817	807	785	739	728	735	646	674	649	625	630	611
9146	7671	6871	6611	4990	4830	3982	3585	3347	3097	3034	2939	2825	2557	2374	2193	2039	1877	1701	1622	1628	1558	1523	1448	1483	1440	1371	1367	1317	1248	1199	923	905	917	922	949	844	842	810	837	768	721	749	716	684	672	650	655	627	581
9061	7542	6539	6410	4915	4883	3921	3796	3325	3130	3080	2903	2836	2507	2316	2088	1915	1942	1669	1670	1602	1522	1539	1445	1444	1349	1378	1340	1293	1236	1181	938	883	915	899	884	855	814	813	808	801	721	733	727	678	674	643	616	614	575
9341	7799	6332	6802	5078	4897	3978	3821	3367	3126	3113	3047	2831	2488	2403	2212	1976	1870	1640	1683	1614	1585	1586	1437	1443	1474	1374	1366	1261	1255	1203	907	896	883	914	895	861	839	808	783	802	711	738	729	698	675	620	602	599	572
9034	7633	7010	6325	4929	4777	3918	3595	3258	3107	2997	2936	2842	2525	2297	2135	1963	1938	1697	1654	1610	1479	1495	1445	1440	1423	1380	1355	1358	1274	1189	932	938	895	905	908	847	821	817	842	778	731	721	711	655	645	660	628	617	578
8945	7408	6982	6308	4880	4849	3959	3808	3274	3137	3036	2881	2867	2574	2349	2116	1846	1939	1690	1678	1589	1594	1534	1457	1448	1413	1349	1380	1336	1255	1199	952	920	926	903	883	880	805	794	808	770	746	736	710	683	666	642	639	609	602
8896	7635	6824	6387	4860	4753	3901	3673	3273	3133	2973	2914	2862	2549	2262	2115	1879	1899	1703	1636	1604	1555	1528	1413	1432	1399	1352	1327	1367	1265	1185	933	916	918	893	897	844	812	833	806	783	743	742	699	646	648	638	628	604	574
9073	7286	6824	6510	4951	4814	3942	3686	3298	3116	2999	2915	2850	2574	2381	2172	1917	1913	1706	1665	1619	1527	1532	1468	1424	1401	1377	1373	1310	1235	1189	924	909	900	902	926	858	830	793	822	774	759	708	726	685	669	635	656	623	590
8983	7525	6884	6335	4894	4754	3839	3708	3230	3120	3083	2894	2832	2495	2311	2114	1950	1920	1721	1661	1609	1522	1486	1431	1483	1436	1352	1337	1330	1258	1185	907	914	888	906	877	851	797	806	847	768	720	732	731	656	665	659	628	607	596
8988	7252	6827	6457	4902	4853	3971	3704	3248	3098	3036	2895	2837	2551	2347	2136	1894	1896	1699	1683	1583	1563	1547	1460	1460	1377	1360	1364	1336	1219	1194	949	923	922	891	888	874	829	785	813	758	783	734	736	699	659	643	635	612	609
9058	7481	6805	6425	4924	4819	3984	3726	3257	3142	3034	2859	2844	2574	2324	2128	1962	1911	1693	1651	1579	1557	1525	1445	1426	1408	1389	1338	1350	1255	1206	933	899	905	904	886	877	827	826	811	782	758	723	724	707	666	656	636	631	594
9060	7721	6418	6590	4928	4873	3989	3690	3337	3138	3076	2982	2871	2525	2366	2121	1917	1889	1676	1654	1604	1541	1597	1442	1470	1396	1368	1378	1303	1233	1183	944	897	922	921	895	861	829	782	807	785	715	723	724	700	657	637	626	614	595
9052	7525	6797	6454	4934	4796	3938	3725	3296	3123	3031	2892	2819	2538	2319	2138	1964	1907	1724	1625	1615	1543	1505	1469	1452	1427	1377	1380	1316	1252	1190	960	913	919	894	903	854	818	805	815	761	752	728	728	683	650	642	639	612	583
8909	7569	6771	6421	4922	4773	3951	3676	3269	3135	3033	2928	2820	2578	2360	2094	1898	1917	1703	1652	1586	1528	1500	1441	1469	1391	1348	1330	1306	1246	1173	916	917	895	883	876	848	823	778	807	785	717	739	706	665	649	646	622	603	603
8878	7662	6868	6317	4844	4819	3981	3770	3253	3105	2987	2837	2852	2520	2386	2115	1901	1889	1686	1645	1617	1568	1521	1441	1462	1382	1364	1351	1360	1235	1182	939	929	916	914	892	845	819	846	795	765	769	738	717	680	629	652	631	623	611
8959	7398	6818	6441	4909	4823	3956	3674	3286	3132	3060	2909	2794	2537	2374	2086	1962	1907	1682	1660	1594	1568	1500	1441	1458	1389	1353	1342	1315	1246	1198	909	935	921	909	894	857	801	787	791	791	766	727	709	643	683	640	645	620	593
9028	7559	6863	6368	4861	4772	3883	3733	3292	3122	3000	2891	2838	2452	2272	2201	1951	1908	1728	1635	1603	1525	1493	1440	1475	1420	1358	1339	1349	1262	1197	937	904	897	899	899	861	829	827	831	766	710	745	704	666	663	661	624	613	583
9135	7648	6934	6423	4923	4748	3910	3632	3292	3121	3022	2925	2852	2493	2294	2219	1975	1929	1734	1596	1614	1501	1507	1431	1482	1454	1383	1390	1363	1247	1201	936	939	897	874	907	870	852	840	833	794	757	742	723	704	633	644	633	610	586
9066	7674	6889	6336	4988	4799	3888	3769	3249	3085	3031	2949	2779	2503	2274	2160	1991	1934	1708	1630	1623	1472	1502	1438	1433	1420	1393	1377	1337	1257	1210	922	895	923	887	920	833	841	808	814	796	733	724	729	654	638	635	629	613	580
9106	7667	6781	6470	4941	4806	3996	3633	3310	3158	3046	2917	2834	2578	2328	2193	1960	1930	1695	1625	1600	1546	1533	1450	1445	1397	1375	1366	1318	1258	1199	916	904	907	890	903	872	823	807	790	772	736	694	702	694	668	643	630	611	588
9051	7718	6989	6441	4907	4811	3882	3634	3206	3156	3024	2911	2848	2532	2284	2164	1977	1915	1735	1626	1611	1480	1541	1470	1502	1420	1386	1360	1374	1256	1204	904	928	896	913	881	840	842	822	839	755	768	721	749	641	658	652	630	592	592
9111	7694	6803	6526	4922	4855	3958	3562	3317	3144	3066	2886	2834	2599	2378	2153	1916	1890	1694	1648	1605	1560	1571	1454	1458	1411	1391	1374	1334	1218	1181	932	898	911	899	900	851	810	823	810	807	725	718	734	692	664	624	640	601	585
9052	8876	6909	6397	4960	4557	3905	3594	3343	3042	2947	2906	2922	2500	2302	2269	2005	1989	1658	1649	1627	1621	1428	1415	1430	1494	1350	1354	1351	1229	1175	920	913	942	885	858	841	855	788	781	792	821	715	702	607	649	682	631	580	571
8986	7502	6605	6492	4916	4890	3948	3789	3265	3114	3071	2926	2811	2481	2400	2088	1806	1920	1669	1666	1617	1551	1555	1429	1476	1389	1381	1367	1290	1233	1178	952	935	901	906	885	896	818	854	833	784	722	731	711	663	667	638	617	600	610
9051	7429	6856	6441	4963	4858	3953	3788	3269	3121	3036	2921	2831	2552	2327	2156	1961	1926	1727	1647	1582	1527	1542	1456	1450	1385	1393	1363	1328	1252	1200	928	927	914	898	916	883	830	818	814	784	769	719	707	686	652	647	640	613	586
9001	7568	6910	6498	4897	4781	4049	3703	3331	3133	3003	2953	2830	2611	2357	2177	1958	1923	1699	1643	1599	1654	1534	1472	1426	1404	1358	1363	1371	1237	1200	909	939	915	885	896	857	834	804	806	768	790	727	698	692	670	649	644	607	579
8964	7580	7063	6479	4904	4811	3991	3667	3337	3071	3007	2976	2881	2589	2366	2093	1918	1893	1708	1638	1601	1591	1524	1472	1456	1377	1410	1357	1426	1243	1198	925	918	903	909	908	858	822	800	816	766	769	719	734	661	664	644	653	611	588
9014	7485	6938	6415	4855	4791	3889	3601	3218	3122	2991	2884	2842	2499	2281	2191	1988	1898	1713	1618	1622	1492	1520	1448	1512	1395	1358	1365	1369	1263	1189	906	912	904	918	903	855	827	819	813	782	739	732	715	675	648	652	621	596	576
9006	7579	6821	6305	4908	4826	3873	3741	3134	3126	3054	2916	2816	2456	2285	2128	1907	1937	1717	1658	1612	1493	1525	1462	1506	1409	1338	1386	1327	1262	1179	969	910	922	915	904	863	810	812	799	781	757	768	715	665	662	651	643	597	569
8932	7490	6994	6319	5000	4731	3875	3674	3209	3119	3049	2961	2805	2484	2246	2175	1973	1937	1711	1631	1619	1443	1475	1502	1431	1396	1361	1369	1356	1249	1183	944	925	909	873	903	841	825	848	824	768	743	744	700	673	637	664	629	597	574
9088	7506	6596	6473	4980	4862	3973	3734	3285	3137	3098	2942	2824	2556	2410	2134	1900	1890	1684	1657	1606	1558	1583	1424	1447	1423	1366	1373	1277	1259	1198	934	897	906	930	928	842	826	808	773	780	729	736	731	716	684	634	619	607	595
8987	7410	6863	6424	4906	4814	3913	3655	3279	3130	3040	2900	2823	2588	2283	2093	1917	1865	1728	1634	1579	1542	1538	1466	1416	1396	1354	1351	1325	1235	1188	914	924	913	905	891	868	806	805	789	797	763	734	726	683	659	656	630	641	609
8935	7511	6930	6401	4888	4770	3868	3708	3222	3139	3000	2948	2837	2526	2367	2159	1927	1911	1684	1654	1625	1462	1531	1424	1438	1399	1342	1351	1320	1268	1178	921	909	898	895	912	859	828	812	829	780	755	715	709	668	635	655	630	600	590
9039	7471	6790	6480	4933	4774	3990	3737	3203	3095	3076	2929	2838	2527	2381	2138	1945	1918	1711	1625	1619	1564	1522	1446	1478	1427	1399	1340	1319	1248	1200	922	921	932	913	947	846	797	799	824	767	720	741	722	687	657	647	640	595	580
9176	7678	6938	6524	4964	4733	3924	3557	3269	3104	2996	2985	2825	2540	2329	2188	2020	1923	1695	1619	1615	1548	1490	1429	1432	1438	1379	1350	1366	1238	1192	920	913	906	891	907	836	856	803	832	756	725	742	711	693	655	640	618	606	562
8918	7459	6907	6329	4901	4847	3921	3757	3248	3112	3037	2935	2824	2551	2252	2144	1957	1933	1728	1618	1600	1563	1534	1427	1425	1406	1360	1353	1336	1251	1208	967	927	930	883	914	863	814	816	779	777	788	745	727	659	643	647	641	622	593
9119	7513	6857	6377	4911	4812	4027	3693	3332	3095	3039	2899	2834	2552	2365	2188	1922	1909	1705	1644	1589	1590	1535	1472	1462	1379	1373	1357	1342	1257	1203	939	926	883	903	899	861	816	815	799	784	721	717	719	668	658	627	624	614	589
8987	7362	6849	6436	4916	4809	3984	3718	3269	3092	3016	2937	2811	2522	2321	2120	1944	1895	1693	1647	1606	1579	1524	1421	1452	1436	1360	1389	1342	1244	1197	925	943	896	900	914	860	856	786	832	783	759	727	714	648	673	639	629	608	585
9187	7898	6442	6681	4990	4873	3960	3688	3322	3088	3046	3020	2845	2524	2353	2184	1928	1906	1655	1695	1598	1575	1583	1417	1447	1454	1383	1382	1281	1279	1188	922	930	895	916	900	848	817	808	795	776	723	768	720	690	667	627	612	617	597
9257	7885	6304	6803	5019	4939	3980	3707	3338	3128	3101	3045	2850	2531	2358	2152	1910	1881	1666	1644	1589	1543	1590	1436	1448	1454	1401	1384	1292	1248	1196	921	899	891	934	899	860	836	806	828	785	696	745	733	726	678	627	613	616	561
9033	8186	7391	6258	4931	4614	3870	3627	3298	3044	2992	2916	2869	2494	2341	2192	1941	1988	1707	1640	1661	1604	1461	1472	1430	1450	1334	1377	1380	1209	1189	923	937	938	884	855	850	863	824	812	780	861	720	698	636	670	653	640	587	580
9104	7403	6841	6444	4951	4837	4016	3646	3302	3146	3059	2923	2874	2551	2315	2165	1992	1884	1684	1656	1603	1597	1536	1453	1429	1434	1386	1360	1357	1264	1192	938	940	926	912	916	869	830	802	825	765	731	724	734	675	668	642	629	615	576
9019	7895	6965	6508	4904	4767	3990	3586	3362	3147	3003	2969	2864	2631	2372	2148	1997	1868	1671	1627	1617	1577	1513	1410	1409	1417	1393	1340	1386	1252	1190	941	945	906	889	905	851	831	793	828	777	763	718	694	710	662	626	623	618	604
9011	7687	6940	6417	4869	4733	3942	3642	3347	3088	3007	2935	2880	2583	2384	2078	1961	1927	1720	1647	1586	1582	1528	1476	1466	1423	1411	1347	1387	1275	1192	944	937	915	904	909	870	819	838	822	769	748	730	722	668	664	663	627	601	589
9102	7634	6452	6593	4921	4881	3943	3745	3271	3138	3051	2940	2837	2498	2366	2074	1892	1902	1676	1709	1587	1537	1566	1481	1446	1397	1338	1357	1289	1271	1173	931	885	901	892	887	858	810	842	789	793	684	745	747	667	668	643	625	604	577
9098	7528	6539	6486	4990	4887	3940	3778	3269	3120	3078	2989	2838	2510	2337	2115	1904	1921	1685	1672	1617	1522	1559	1408	1436	1394	1369	1352	1304	1258	1217	945	923	919	919	910	845	819	787	790	757	704	737	720	667	672	635	630	635	592
9008	7507	6793	6404	4966	4850	3970	3748	3351	3112	3066	2961	2835	2533	2366	2159	1959	1885	1675	1632	1559	1515	1543	1441	1457	1398	1363	1351	1318	1249	1180	942	918	889	903	905	862	821	818	771	770	725	733	715	676	656	643	642	610	591
9164	7874	6243	6759	5040	4928	3967	3788	3413	3112	3102	3038	2835	2505	2387	2164	1920	1885	1652	1660	1587	1554	1595	1435	1454	1408	1393	1357	1259	1266	1218	903	903	896	935	889	875	811	809	804	782	716	736	744	705	671	648	618	623	574
9123	7698	6231	6618	5002	4922	3958	3852	3252	3130	3116	3008	2860	2509	2384	2114	1890	1908	1657	1678	1616	1537	1607	1420	1453	1400	1370	1371	1269	1257	1190	933	880	896	925	901	861	821	811	793	776	707	735	732	699	667	643	603	614	585
9162	7887	6259	6689	5022	4881	3956	3732	3261	3102	3110	3018	2819	2460	2389	2138	1888	1901	1632	1670	1600	1513	1574	1444	1425	1404	1393	1365	1269	1246	1196	945	926	890	900	899	859	831	800	792	781	693	719	718	666	676	639	605	615	585
9373	8036	6303	6796	5094	4872	4000	3751	3384	3124	3087	3077	2843	2480	2400	2201	1971	1892	1648	1669	1594	1504	1582	1461	1431	1474	1380	1382	1263	1271	1201	960	907	884	910	899	861	828	781	808	773	649	743	734	716	672	617	618	609	548
9040	7201	6893	6381	4926	4799	3976	3682	3276	3110	3038	2944	2833	2577	2385	2173	1956	1893	1693	1639	1615	1514	1526	1449	1445	1412	1384	1368	1334	1256	1169	947	931	917	911	903	841	818	826	803	786	715	715	736	668	646	648	623	618	588
9005	7290	6788	6415	4926	4836	3982	3685	3320	3098	3051	2888	2842	2544	2336	2101	1931	1888	1705	1649	1603	1542	1564	1439	1473	1425	1379	1365	1324	1249	1209	935	934	914	901	927	848	825	817	817	750	796	750	736	646	655	630	631	601	584
9044	7598	6938	6292	4971	4782	3876	3791	3223	3099	3074	2954	2851	2489	2291	2156	1962	1929	1729	1621	1633	1453	1555	1456	1446	1427	1382	1351	1350	1264	1172	930	898	897	906	893	853	848	848	827	779	719	737	713	654	651	648	633	613	573
9182	8138	6445	6685	5036	4823	3937	3722	3305	3102	3058	3056	2851	2496	2382	2134	1907	1932	1661	1652	1599	1522	1563	1453	1448	1446	1409	1363	1287	1252	1204	928	906	893	901	893	900	852	816	796	776	704	732	705	712	667	633	611	600	589
8934	7514	6725	6447	4924	4854	3940	3740	3305	3159	3028	2901	2826	2530	2403	2121	1948	1914	1689	1645	1577	1581	1532	1458	1423	1380	1341	1339	1321	1243	1200	941	921	915	906	880	884	797	823	816	763	756	714	734	701	651	644	624	595	595
9074	7536	6768	6477	4927	4831	3946	3572	3315	3104	3075	2903	2806	2537	2378	2170	1956	1869	1668	1665	1597	1516	1555	1432	1454	1349	1426	1397	1338	1236	1175	929	887	899	901	923	870	837	812	832	785	756	708	713	681	658	634	630	603	579
9070	7602	6823	6498	4965	4834	3994	3672	3349	3155	3034	2947	2842	2577	2277	2152	1957	1912	1713	1621	1564	1596	1534	1459	1414	1403	1372	1372	1322	1269	1189	945	912	896	885	909	863	829	816	810	790	742	734	708	689	655	635	616	595	596
8978	7446	6808	6397	4871	4845	3969	3722	3323	3099	3087	2877	2845	2546	2352	2122	1942	1902	1684	1627	1559	1545	1510	1491	1453	1389	1403	1343	1323	1263	1202	918	917	911	896	905	848	799	795	799	774	704	721	721	663	668	658	653	608	613
8951	7180	7225	6237	4871	4745	3927	3573	3344	3072	3033	2840	2889	2582	2452	2076	1735	1922	1749	1668	1606	1616	1502	1467	1471	1371	1359	1367	1419	1200	1187	927	913	939	883	908	860	831	828	825	765	818	715	737	677	671	651	639	608	624
8942	7471	6763	6378	4937	4840	3957	3724	3283	3111	3034	2947	2830	2515	2358	2112	1858	1891	1681	1635	1624	1559	1541	1466	1485	1406	1384	1368	1330	1271	1182	953	933	897	899	906	878	814	788	815	782	738	732	704	661	669	633	627	626	599
9024	8028	7004	6442	4903	4812	4015	3571	3415	3100	3017	2945	2902	2621	2387	2170	1933	1925	1687	1597	1618	1605	1536	1444	1400	1435	1405	1357	1427	1239	1204	931	919	909	897	929	848	828	807	794	767	755	729	737	646	648	626	629	627	591
8952	7503	6787	6366	4956	4850	3899	3742	3253	3123	3033	2954	2857	2509	2343	2191	1980	1939	1711	1629	1597	1491	1533	1415	1435	1441	1342	1376	1339	1250	1188	940	932	903	899	911	843	856	857	831	771	739	738	730	748	662	643	629	602	593
9014	7279	6862	6334	4878	4810	3869	3733	3153	3119	3061	2919	2851	2500	2370	2118	1847	1933	1692	1671	1633	1555	1545	1433	1460	1463	1357	1349	1316	1268	1165	961	913	912	876	887	866	824	837	792	776	744	741	716	736	661	649	641	604	570
9008	7445	6704	6518	4947	4836	3931	3796	3295	3132	3067	2923	2835	2562	2400	2124	1949	1954	1684	1658	1591	1569	1532	1433	1457	1402	1378	1327	1307	1261	1188	952	937	911	901	890	885	819	828	804	777	738	715	728	675	651	636	624	591	582
9103	7533	6948	6418	4909	4817	3862	3627	3321	3082	3044	2906	2837	2460	2355	2207	1973	1885	1747	1624	1606	1444	1529	1463	1437	1424	1353	1369	1339	1245	1197	938	906	923	899	908	863	840	816	785	773	736	726	744	661	666	646	628	615	582
9081	7829	6447	6619	4952	4844	3890	3775	3328	3109	3052	2954	2821	2512	2353	2094	1883	1896	1660	1691	1605	1522	1551	1470	1468	1372	1364	1359	1280	1240	1201	937	884	897	870	883	871	808	822	808	787	702	750	732	665	679	630	617	604	581
9056	7620	6954	6399	4950	4763	3844	3613	3210	3118	2973	2891	2844	2483	2280	2178	1967	1910	1699	1654	1616	1451	1554	1433	1463	1403	1354	1371	1348	1248	1198	906	925	904	904	888	847	846	799	815	751	745	725	727	677	655	644	635	599	588
8959	7641	6920	6459	4873	4774	3970	3721	3326	3109	2979	2918	2881	2540	2387	2096	1958	1916	1684	1617	1629	1606	1524	1462	1476	1398	1409	1375	1401	1224	1218	977	934	928	916	897	849	803	808	802	744	787	720	715	619	664	626	631	605	597
8951	7682	6912	6371	4874	4814	3989	3668	3275	3112	3069	2892	2868	2542	2326	2145	1984	1916	1696	1626	1606	1597	1546	1455	1430	1421	1364	1375	1366	1248	1199	950	909	931	902	919	839	823	831	811	761	759	732	718	659	651	667	628	615	584
9057	7592	6940	6397	4934	4712	3901	3747	3200	3133	3018	2918	2830	2483	2282	2188	1891	1933	1671	1662	1621	1478	1495	1401	1404	1418	1353	1347	1347	1241	1196	905	913	908	897	888	845	828	822	809	798	739	737	696	651	632	644	621	607	572
9017	7868	6544	6551	4968	4873	3928	3753	3296	3112	3110	2997	2837	2569	2378	2096	1882	1892	1667	1653	1581	1546	1543	1436	1428	1410	1380	1353	1290	1228	1192	909	901	895	892	882	847	812	798	812	798	718	733	732	665	653	617	626	605	593
8943	7582	6895	6387	4904	4796	3984	3696	3327	3135	2989	2893	2867	2576	2356	2125	1913	1896	1711	1606	1613	1610	1518	1445	1418	1394	1376	1373	1357	1240	1199	951	923	928	887	891	873	822	781	788	780	792	712	705	671	659	634	644	623	599
8969	7341	6935	6259	4892	4806	3931	3677	3163	3147	3076	2914	2809	2492	2298	2129	1847	1922	1730	1643	1606	1535	1498	1461	1482	1375	1363	1350	1334	1253	1208	939	922	913	881	879	864	805	839	813	767	752	749	741	651	646	664	632	615	600
8943	7402	6761	6346	4906	4856	3946	3643	3257	3152	3065	2897	2874	2530	2296	2097	1904	1922	1691	1661	1597	1556	1506	1416	1451	1376	1357	1365	1315	1240	1204	946	938	930	903	901	879	826	806	789	768	731	719	726	659	647	652	635	610	595
9116	7707	6863	6482	4970	4750	3883	3661	3250	3084	2994	2955	2796	2526	2222	2219	1981	1900	1712	1613	1603	1461	1521	1433	1427	1437	1365	1375	1352	1257	1196	952	908	908	892	898	859	848	813	834	788	736	740	701	646	649	651	632	611	567
9161	8723	7587	6676	5033	4594	3971	3260	3308	3091	2979	3016	2907	2580	2347	2349	1932	1908	1712	1552	1642	1691	1446	1503	1397	1458	1329	1417	1430	1191	1185	857	916	884	932	867	849	921	788	840	760	752	728	717	618	640	628	660	592	570
8933	7312	6861	6384	4899	4817	3944	3702	3264	3144	3037	2894	2882	2548	2293	2121	1967	1903	1706	1645	1617	1550	1517	1446	1431	1429	1370	1358	1345	1243	1195	960	943	920	911	891	863	825	802	812	765	739	720	719	664	659	656	632	616	592
8992	7404	6797	6366	4910	4833	3947	3703	3300	3135	3081	2919	2852	2567	2363	2117	1924	1892	1701	1660	1578	1515	1540	1469	1407	1389	1382	1348	1341	1241	1201	891	920	909	922	888	873	795	798	786	786	713	730	725	663	658	648	645	616	602
9100	7423	6883	6484	4966	4838	3972	3640	3276	3107	3043	2927	2861	2522	2335	2122	1886	1916	1714	1621	1622	1544	1565	1448	1453	1398	1408	1359	1359	1232	1185	922	928	910	905	905	857	831	831	828	775	736	729	714	652	663	655	625	624	597
9098	7790	6904	6511	4981	4673	3890	3715	3204	3058	2983	2944	2866	2509	2248	2171	2011	1936	1706	1641	1607	1477	1481	1428	1442	1466	1390	1368	1365	1290	1204	923	902	901	898	896	848	857	828	839	779	763	730	734	664	663	652	635	619	558
8967	7735	6815	6455	4937	4732	3818	3770	3160	3117	3008	2929	2871	2479	2315	2130	1885	1929	1696	1675	1603	1457	1516	1437	1415	1408	1380	1330	1364	1260	1192	919	895	873	903	909	851	838	820	830	769	732	720	725	660	653	649	626	608	561
9054	7551	6948	6366	4883	4830	3942	3618	3253	3088	3050	2939	2833	2488	2360	2156	1957	1910	1708	1638	1607	1520	1524	1463	1472	1413	1415	1378	1365	1257	1167	910	922	872	895	914	865	840	815	847	767	739	745	734	667	645	631	640	606	567
8903	7378	6922	6310	4870	4821	3977	3723	3334	3109	3054	2883	2893	2530	2372	2086	1856	1923	1707	1643	1614	1575	1556	1440	1451	1375	1381	1329	1345	1222	1191	947	922	910	909	900	848	814	828	782	779	773	745	726	632	677	659	621	628	598
9160	8062	6859	6503	4979	4784	3986	3705	3312	3096	3000	2988	2837	2536	2297	2282	2052	1912	1699	1634	1603	1512	1549	1461	1405	1469	1385	1368	1353	1268	1184	906	911	895	913	914	844	842	823	836	805	735	744	703	638	665	641	641	624	562
9077	7558	6856	6498	4963	4864	3955	3574	3369	3087	3030	2927	2828	2587	2374	2181	1960	1927	1686	1643	1616	1522	1543	1428	1445	1381	1392	1388	1333	1231	1164	907	909	902	915	910	872	827	782	828	790	748	741	711	694	648	626	630	605	590
8845	7239	6803	6364	4895	4796	3940	3612	3265	3100	3039	2902	2831	2583	2337	2102	1950	1876	1708	1664	1610	1567	1497	1445	1454	1418	1353	1341	1311	1238	1181	938	924	912	913	910	874	813	818	813	801	746	716	719	701	679	660	627	608	618
9022	7387	6857	6479	4906	4828	4018	3695	3296	3088	3001	2892	2864	2611	2383	2166	1971	1924	1689	1639	1607	1550	1535	1452	1427	1415	1398	1366	1348	1236	1212	929	918	909	906	922	864	837	783	832	767	773	736	730	685	675	635	645	619	596
8972	7480	6962	6334	4993	4735	3883	3690	3180	3128	3016	2955	2810	2489	2262	2170	1971	1928	1716	1646	1633	1473	1491	1467	1432	1392	1370	1363	1331	1247	1189	912	924	904	879	899	844	840	839	826	778	771	739	701	678	639	664	639	613	564
8961	7750	6941	6348	4905	4757	3963	3696	3312	3072	2975	2917	2832	2520	2255	2178	1953	1915	1688	1612	1649	1562	1494	1416	1412	1389	1391	1371	1371	1255	1191	950	934	889	891	909	854	813	814	833	789	746	734	720	631	648	622	634	609	573
8980	8098	7027	6509	4976	4727	3934	3583	3326	3085	2993	2971	2830	2554	2373	2185	1999	1922	1706	1633	1631	1561	1519	1460	1423	1390	1386	1368	1417	1248	1214	915	909	907	869	902	853	820	796	835	768	761	711	708	651	655	625	630	619	578
9003	7519	6836	6461	4908	4834	3951	3746	3282	3114	3056	2904	2840	2564	2343	2115	1921	1902	1719	1623	1613	1572	1533	1445	1422	1422	1370	1395	1339	1248	1188	926	915	909	909	895	851	814	837	806	762	733	751	691	681	658	654	642	603	572
9097	7634	6571	6434	4958	4848	3936	3721	3300	3112	3069	2965	2843	2546	2339	2110	1893	1935	1673	1651	1592	1533	1564	1472	1458	1407	1384	1349	1298	1236	1183	927	905	897	880	924	845	814	795	793	787	702	727	733	689	676	639	625	613	587
9040	8644	7622	6674	4957	4615	3984	3176	3278	3037	2997	3004	2907	2633	2417	2319	1968	1907	1687	1543	1642	1703	1451	1505	1432	1401	1336	1384	1452	1211	1197	870	932	895	935	863	875	907	795	837	757	763	735	716	592	653	655	660	592	580
9159	8493	7669	6565	4958	4649	3964	3290	3196	3108	2957	2955	2865	2563	2326	2272	1939	1934	1684	1613	1627	1663	1467	1463	1435	1442	1335	1357	1430	1215	1159	891	926	894	937	869	842	910	788	832	793	746	747	688	611	652	627	683	604	549
9183	7929	6450	6753	4974	4885	3986	3703	3297	3097	3095	2982	2846	2536	2411	2159	1919	1868	1664	1667	1603	1581	1572	1439	1465	1409	1399	1357	1294	1234	1195	926	888	893	929	881	871	831	792	812	797	745	724	728	710	680	631	623	610	559
9016	7465	6903	6282	5003	4781	3863	3662	3242	3111	3044	2938	2838	2509	2295	2174	1911	1942	1725	1625	1650	1465	1520	1456	1418	1382	1362	1353	1337	1267	1182	908	928	889	899	908	826	838	860	824	778	758	739	694	677	642	660	634	629	562
8892	7608	6797	6397	4878	4858	3952	3658	3275	3149	3057	2906	2861	2521	2370	2098	1884	1900	1685	1650	1621	1498	1550	1445	1448	1430	1374	1347	1313	1239	1176	947	911	914	912	916	857	806	793	808	786	753	722	741	664	667	638	633	595	586
8889	7415	6950	6388	4865	4774	4000	3638	3273	3119	2978	2861	2871	2570	2397	2125	1881	1901	1717	1662	1591	1610	1508	1424	1440	1364	1365	1337	1380	1226	1179	945	937	901	898	937	875	806	833	823	784	773	716	714	675	667	632	638	613	602
9055	7381	6858	6357	4971	4849	3907	3730	3329	3122	3038	2947	2830	2539	2302	2157	1945	1935	1709	1637	1581	1534	1542	1466	1459	1413	1347	1360	1331	1278	1204	915	914	908	907	892	842	808	821	816	778	721	727	726	692	665	654	638	608	599
9013	7438	6668	6353	4921	4889	3971	3700	3235	3128	3107	2918	2826	2514	2350	2141	1892	1869	1683	1682	1622	1571	1565	1427	1462	1386	1372	1341	1276	1222	1171	922	909	916	921	906	867	811	819	792	775	736	722	707	695	646	642	613	606	577
9197	7768	6503	6564	5011	4839	3939	3829	3355	3125	3070	2967	2829	2505	2312	2168	1962	1924	1680	1655	1588	1498	1562	1480	1468	1440	1383	1371	1267	1274	1183	913	875	895	893	888	862	824	833	817	777	673	758	722	681	680	650	620	611	578
9197	7249	8868	6386	4937	4797	3611	3239	3072	3206	3027	2866	2809	2558	2396	2143	1819	1827	1765	1680	1624	1412	1562	1537	1503	1458	1392	1392	1469	1190	1162	946	892	936	911	918	808	813	845	732	779	718	733	709	694	677	634	673	600	627
8795	8774	6947	6322	4861	4546	3873	3437	3185	3112	2894	2919	2868	2461	2374	2242	1936	1953	1692	1643	1623	1592	1437	1432	1469	1404	1333	1331	1371	1205	1183	914	944	949	886	851	844	852	793	779	791	768	721	715	585	662	696	621	586	562
8953	8714	6803	6165	4889	4472	3806	3547	3178	3082	2954	2833	2910	2422	2322	2179	1932	1950	1708	1627	1606	1521	1403	1453	1458	1376	1307	1373	1363	1217	1193	923	916	953	893	833	828	865	844	790	769	784	712	689	582	653	690	633	591	595
8778	8043	6875	6270	4891	4695	3965	3612	3277	3104	3015	2875	2900	2556	2392	2096	1835	1900	1701	1643	1606	1645	1506	1462	1449	1344	1311	1340	1396	1205	1188	910	926	947	904	872	856	825	840	789	768	733	695	716	639	645	653	610	598	597
8775	7324	6878	6151	4833	4777	3972	3639	3222	3136	3028	2875	2879	2571	2409	2016	1795	1919	1722	1602	1626	1618	1550	1493	1464	1338	1366	1334	1432	1247	1211	970	923	931	885	899	894	781	820	793	743	764	741	703	689	666	663	633	629	606
8972	8506	6807	6410	4902	4585	3835	3494	3192	3098	2932	2920	2842	2508	2330	2198	1861	1920	1689	1654	1637	1529	1475	1419	1428	1390	1332	1356	1392	1225	1161	927	946	926	870	861	870	839	792	795	784	857	687	720	619	653	644	626	598	594
8838	7416	6878	6323	4857	4770	3965	3701	3270	3075	2999	2898	2874	2586	2308	2130	1874	1944	1708	1632	1620	1565	1519	1471	1402	1349	1364	1346	1396	1220	1212	970	922	925	891	905	871	785	807	785	770	796	705	701	677	655	637	617	581	575
8833	8579	6809	6203	4900	4530	3810	3539	3201	3066	2999	2873	2879	2448	2357	2176	1912	1965	1680	1632	1653	1544	1412	1401	1442	1416	1311	1365	1396	1218	1171	945	926	946	907	857	846	850	788	782	764	834	705	701	603	672	676	624	588	573
8890	8649	6911	6418	4904	4558	3903	3520	3301	3093	2990	2956	2888	2519	2350	2174	1896	1921	1700	1629	1611	1591	1445	1461	1454	1424	1376	1324	1380	1189	1180	919	960	944	874	830	847	832	792	778	758	819	687	723	626	663	674	609	571	573
9105	8673	7749	6697	5037	4642	3960	3257	3247	3065	2988	2996	2893	2595	2346	2295	1919	1907	1686	1564	1669	1630	1487	1484	1479	1445	1327	1370	1429	1199	1168	866	927	900	924	850	844	933	810	856	768	757	735	695	621	653	652	671	584	552
8930	7601	6978	6314	4861	4776	3961	3720	3250	3088	2991	2892	2860	2570	2326	2134	1887	1892	1714	1642	1575	1595	1527	1458	1390	1374	1382	1344	1338	1215	1211	942	925	917	896	878	849	830	801	787	772	783	718	722	682	636	649	612	621	575
8825	7560	6901	6322	4814	4807	3984	3709	3275	3114	2960	2822	2892	2564	2337	2089	1865	1905	1698	1656	1610	1643	1543	1452	1413	1380	1398	1340	1397	1254	1192	978	926	909	899	911	890	791	807	796	774	782	732	725	658	668	655	633	616	602
9198	8680	7647	6642	5021	4618	3978	3287	3278	3131	2939	3023	2860	2637	2377	2393	1980	1924	1691	1557	1610	1689	1454	1488	1435	1485	1346	1395	1441	1222	1188	865	933	886	918	859	844	926	789	844	761	726	730	700	625	652	642	676	583	545
8901	7461	6924	6375	4886	4778	4033	3590	3337	3096	3021	2910	2898	2588	2384	2131	1918	1896	1702	1643	1621	1597	1522	1492	1426	1366	1386	1383	1424	1224	1194	971	905	919	881	901	860	796	785	819	772	726	731	709	712	658	643	636	595	582
9032	7828	7017	6408	4879	4745	3993	3583	3310	3064	2965	2924	2848	2602	2355	2182	1943	1898	1726	1603	1590	1591	1517	1477	1396	1406	1376	1357	1347	1198	1209	931	924	914	896	894	843	827	783	795	768	781	722	724	681	649	639	630	631	576
8858	7725	6924	6391	4898	4711	3951	3625	3286	3159	2974	2907	2911	2571	2341	2115	1848	1889	1716	1617	1589	1642	1513	1445	1422	1351	1367	1334	1348	1227	1179	974	943	921	906	891	851	792	778	792	772	778	716	712	636	653	649	614	607	607
9047	7285	8736	6161	4840	4802	3574	3331	3054	3168	3048	2798	2806	2537	2327	2175	1871	1873	1783	1705	1594	1383	1538	1477	1540	1456	1345	1357	1454	1168	1163	966	861	969	887	903	816	800	845	670	791	714	747	719	724	655	653	652	582	623
8911	7876	6985	6232	4826	4726	3942	3702	3275	3098	3003	2867	2921	2548	2404	2135	1799	1936	1722	1656	1620	1617	1525	1479	1441	1403	1295	1358	1382	1218	1207	975	907	954	896	897	870	817	800	775	764	755	707	705	630	659	666	627	623	593
8995	8359	6963	6281	4891	4590	3849	3541	3207	3059	2967	2905	2852	2509	2286	2174	1882	1931	1694	1639	1647	1509	1442	1455	1496	1423	1347	1359	1385	1210	1171	963	925	927	889	858	845	862	787	806	777	835	705	718	607	678	661	631	606	578
8737	7485	6793	6199	4850	4820	3974	3671	3175	3076	3053	2865	2881	2562	2360	2044	1815	1918	1719	1661	1609	1597	1549	1474	1457	1331	1336	1361	1427	1238	1183	961	907	929	881	875	877	808	832	794	778	783	712	714	653	648	651	622	612	601
9142	7811	6258	6628	5027	4846	3946	3814	3278	3126	3117	3022	2816	2483	2358	2168	1931	1892	1678	1657	1600	1515	1556	1441	1435	1438	1397	1374	1286	1235	1202	942	896	895	897	908	865	817	810	798	777	692	741	730	720	676	635	598	634	577
9133	7718	6558	6667	5015	4889	3981	3676	3320	3126	3078	2971	2848	2549	2394	2136	1882	1884	1655	1679	1614	1568	1593	1452	1446	1406	1397	1380	1315	1235	1195	916	904	885	893	883	863	836	828	821	766	705	728	727	679	673	618	620	591	573
9220	7864	6585	6712	4941	4878	3999	3729	3331	3112	3070	2972	2831	2544	2390	2162	1944	1877	1666	1669	1607	1581	1572	1451	1409	1429	1390	1379	1296	1235	1201	937	903	892	895	882	874	826	800	819	792	713	730	740	649	675	624	625	599	580
9089	7384	6923	6299	4899	4813	3884	3725	3151	3134	3065	2897	2827	2429	2294	2158	1895	1955	1712	1633	1595	1469	1553	1473	1453	1403	1362	1377	1338	1262	1170	930	921	898	906	882	843	830	833	819	781	746	744	724	641	674	649	633	611	594
9117	7782	6515	6573	4934	4890	3964	3794	3307	3131	3113	2970	2870	2500	2374	2134	1906	1914	1647	1691	1592	1572	1558	1439	1434	1432	1359	1374	1315	1226	1219	971	904	905	908	884	877	813	791	813	790	735	724	705	646	664	633	627	600	590
9040	7607	6445	6591	4962	4899	3990	3771	3229	3158	3057	2932	2852	2469	2363	2126	1902	1925	1647	1657	1560	1600	1575	1437	1435	1400	1403	1366	1302	1244	1197	917	887	914	914	898	868	822	819	819	756	718	733	716	681	674	649	611	609	575
9227	7820	6572	6735	4970	4840	3993	3664	3336	3122	3076	2981	2837	2540	2393	2152	1949	1889	1662	1672	1605	1609	1564	1448	1390	1441	1380	1370	1299	1224	1202	931	889	882	894	887	864	836	802	826	783	716	716	733	652	677	636	610	619	587
9136	7679	6545	6630	4947	4878	3994	3769	3252	3140	3074	2977	2807	2494	2339	2175	1912	1924	1702	1650	1590	1583	1568	1467	1478	1422	1410	1349	1302	1273	1217	912	905	918	912	885	870	811	793	804	781	743	737	716	693	670	638	625	595	593
9088	7571	6845	6400	4936	4805	3916	3705	3256	3109	3044	2933	2838	2539	2318	2211	1958	1927	1719	1635	1582	1521	1518	1450	1429	1410	1370	1333	1329	1225	1197	930	904	923	916	924	852	831	818	815	803	718	719	709	631	656	651	650	601	583
9190	7673	6489	6615	4971	4891	3957	3717	3261	3142	3067	2972	2806	2488	2352	2123	1876	1876	1659	1682	1583	1563	1575	1434	1443	1426	1368	1374	1282	1222	1192	899	876	886	886	883	862	858	812	835	778	741	746	747	689	682	626	606	615	576
8962	7567	6859	6463	4958	4889	3937	3708	3285	3122	3089	2891	2806	2575	2355	2123	1872	1907	1684	1655	1583	1527	1551	1427	1433	1387	1390	1392	1351	1237	1194	955	916	916	918	897	883	818	831	822	756	746	695	710	680	670	655	642	604	602
9072	7514	6463	6465	4945	4908	3966	3800	3318	3143	3109	2920	2861	2484	2354	2127	1955	1930	1660	1674	1628	1525	1568	1443	1468	1414	1377	1377	1290	1248	1199	920	885	912	897	909	845	821	842	779	781	695	726	727	681	673	652	611	613	606
8838	7442	6927	6239	4841	4847	3957	3777	3241	3124	3079	2848	2893	2543	2407	2102	1880	1924	1716	1636	1612	1565	1561	1473	1477	1382	1367	1374	1364	1241	1174	942	916	941	907	880	857	803	811	818	762	775	727	704	683	669	652	625	592	617
8830	7190	6873	6380	4854	4792	3957	3752	3248	3122	3057	2847	2914	2567	2359	2080	1946	1933	1702	1674	1629	1589	1506	1438	1440	1401	1356	1362	1357	1225	1195	955	955	920	909	883	862	807	841	791	766	768	723	725	648	674	667	644	597	606
9086	7631	6805	6404	4976	4764	3915	3731	3189	3113	3046	2925	2851	2511	2273	2183	2056	1934	1695	1621	1625	1512	1509	1468	1422	1426	1383	1366	1321	1254	1201	906	920	923	898	889	834	836	845	821	794	730	733	729	679	640	645	630	600	565
9088	7406	6984	6525	4906	4792	4051	3680	3376	3117	3039	2922	2881	2569	2403	2198	2006	1877	1702	1648	1582	1593	1530	1444	1426	1446	1395	1376	1341	1239	1194	984	933	907	901	939	852	830	803	815	781	720	737	735	689	651	637	654	611	573
8814	7345	6931	6262	4880	4803	3993	3810	3246	3095	3019	2872	2890	2538	2347	2052	1874	1905	1680	1640	1616	1582	1549	1439	1438	1401	1356	1369	1363	1239	1191	972	916	935	894	914	859	810	850	782	782	785	732	723	697	661	651	647	603	589
8980	7203	6860	6432	4842	4774	3996	3787	3352	3097	3039	2877	2867	2564	2344	2124	1972	1888	1721	1638	1613	1599	1516	1460	1429	1393	1408	1340	1386	1275	1202	934	918	912	916	922	890	806	820	798	771	741	734	740	655	650	652	629	606	599
8782	7386	6844	6182	4875	4846	3966	3673	3241	3094	3012	2846	2858	2522	2284	2088	1870	1926	1709	1641	1611	1568	1535	1463	1464	1366	1373	1334	1389	1237	1179	946	913	929	880	904	841	815	801	807	784	773	708	708	647	665	666	629	607	584
9043	7736	6488	6591	4942	4795	3952	3622	3262	3132	3028	2956	2838	2522	2400	2150	1905	1887	1646	1660	1629	1533	1536	1457	1468	1411	1368	1359	1307	1258	1223	945	937	908	910	930	831	794	824	815	763	692	732	714	673	693	639	611	607	589
9063	7708	6773	6604	4928	4808	4001	3707	3310	3089	3004	2915	2845	2540	2380	2213	1929	1894	1723	1632	1579	1552	1540	1432	1421	1411	1404	1342	1304	1255	1187	892	916	921	910	930	861	836	812	795	792	750	738	719	691	643	635	641	605	578
9005	7436	6926	6371	4906	4807	3966	3605	3350	3111	3031	2916	2863	2567	2392	2141	1959	1932	1707	1616	1590	1594	1488	1448	1449	1401	1398	1370	1332	1260	1178	926	924	897	906	915	851	819	787	841	774	742	716	712	689	664	629	637	600	603
8949	7652	6484	6407	4956	4888	3952	3665	3238	3123	3055	2920	2833	2531	2399	2097	1906	1901	1671	1648	1575	1548	1564	1411	1413	1417	1361	1343	1310	1233	1218	951	919	898	902	870	849	817	813	777	763	718	723	727	676	670	650	615	614	596
9026	7640	6833	6363	4897	4785	3872	3685	3237	3098	3044	2902	2845	2480	2229	2161	1931	1932	1734	1639	1615	1510	1512	1442	1419	1412	1382	1371	1351	1269	1221	920	922	907	903	888	834	825	834	822	771	725	716	728	671	657	652	626	622	580
8955	8085	6820	6511	4871	4772	4026	3649	3437	3114	2992	2938	2848	2559	2368	2141	1942	1888	1713	1601	1624	1646	1542	1451	1417	1399	1369	1400	1414	1246	1222	939	924	897	895	880	831	798	793	816	768	745	733	709	625	653	619	615	615	602
9092	7675	6770	6601	4933	4767	3958	3656	3293	3138	2982	2951	2855	2566	2333	2178	1986	1932	1692	1663	1572	1571	1520	1433	1416	1406	1382	1328	1302	1222	1170	930	908	905	880	913	864	835	765	809	779	729	723	700	674	651	656	627	593	582
9480	8514	6119	6852	5152	4825	3895	3751	3333	3114	3090	3022	2784	2402	2360	2246	2066	1938	1672	1643	1605	1464	1557	1438	1400	1519	1379	1387	1261	1265	1217	925	875	876	915	894	850	860	785	826	785	659	751	724	700	659	623	606	592	556
9043	7639	6972	6397	4894	4768	3931	3677	3271	3116	3007	2928	2879	2501	2305	2206	1979	1932	1682	1600	1647	1539	1503	1445	1453	1425	1390	1355	1377	1263	1202	921	932	895	899	907	831	834	820	812	770	745	750	700	685	655	648	642	596	571
8912	7486	6977	6334	4920	4814	3983	3748	3330	3104	3037	2919	2835	2552	2333	2091	1921	1907	1713	1639	1630	1591	1525	1456	1462	1411	1380	1323	1370	1252	1202	966	918	919	914	907	869	820	791	814	754	759	716	722	677	670	646	638	613	599
8951	7556	6917	6406	4878	4779	3969	3725	3226	3109	3035	2850	2847	2545	2338	2141	1925	1893	1714	1613	1621	1541	1515	1450	1463	1393	1359	1380	1359	1238	1205	951	932	894	893	900	855	824	847	811	770	756	741	731	658	660	630	632	619	599
8972	7590	6943	6505	4964	4775	3907	3635	3299	3099	2992	2948	2858	2550	2336	2184	2006	1919	1680	1615	1595	1511	1496	1434	1454	1440	1370	1373	1377	1258	1191	940	926	900	869	905	868	830	821	782	791	736	746	733	677	666	631	630	616	566
8885	7549	6916	6526	4885	4831	4006	3645	3247	3107	3030	2901	2877	2573	2393	2132	1915	1885	1707	1628	1585	1612	1545	1436	1441	1402	1383	1364	1382	1224	1196	916	934	901	919	916	854	828	836	802	788	775	740	732	692	668	637	626	610	583
9052	7601	6784	6463	4981	4768	3958	3641	3330	3131	3039	2994	2815	2579	2319	2175	1920	1922	1691	1646	1602	1557	1532	1449	1430	1433	1408	1334	1327	1246	1189	928	934	906	910	929	845	830	789	815	769	716	734	724	664	643	654	625	623	584
9263	7929	6201	6829	5078	4910	3981	3659	3444	3117	3105	3090	2856	2516	2388	2195	1977	1887	1670	1635	1611	1538	1612	1438	1464	1490	1428	1374	1263	1245	1203	918	932	884	923	920	868	850	793	782	774	703	742	727	758	677	630	628	618	567
8990	7397	6811	6354	4909	4856	3959	3738	3350	3163	3069	2894	2846	2567	2377	2121	1864	1868	1717	1697	1618	1562	1528	1444	1413	1393	1362	1367	1318	1222	1188	917	921	889	907	922	873	811	798	813	788	721	736	728	666	671	633	635	626	606
8941	7389	6893	6349	4898	4810	3989	3655	3353	3120	2988	2951	2841	2557	2322	2159	1928	1908	1700	1645	1638	1586	1531	1433	1412	1416	1393	1377	1372	1242	1215	931	909	883	905	912	872	798	810	805	780	742	728	729	671	686	634	653	601	572
8987	7530	6877	6431	4951	4788	4012	3681	3327	3127	3031	2949	2846	2558	2336	2184	1973	1901	1709	1630	1622	1577	1541	1434	1420	1408	1403	1353	1368	1240	1183	919	935	894	888	915	834	814	834	816	779	726	719	717	693	647	639	636	614	585
8941	7226	7250	6244	4838	4685	3934	3555	3348	3088	3030	2798	2913	2570	2418	2034	1769	1926	1728	1642	1604	1586	1492	1460	1486	1359	1337	1356	1429	1220	1210	913	933	941	886	921	859	832	842	809	784	849	722	731	694	666	662	637	596	600
9018	7325	7129	6369	4848	4730	3942	3468	3379	3101	2958	2834	2912	2534	2406	2079	1835	1911	1718	1619	1635	1592	1526	1502	1457	1379	1360	1377	1412	1205	1181	962	917	913	890	922	854	851	809	800	781	803	705	720	649	669	652	632	607	612
8921	7877	6628	6299	4862	4801	4124	3693	3423	3124	3079	2896	2895	2642	2453	2105	1946	1867	1683	1587	1633	1710	1584	1513	1412	1400	1383	1380	1427	1246	1212	943	924	894	904	908	887	827	842	800	766	835	734	710	668	659	634	629	604	600
8984	7288	7246	6299	4814	4689	3997	3503	3367	3061	2976	2836	2873	2570	2405	2086	1756	1896	1705	1641	1652	1584	1509	1468	1472	1364	1354	1380	1431	1232	1181	951	932	915	887	912	859	838	822	825	790	838	720	717	668	670	651	624	602	608
9035	7277	7231	6444	4856	4680	3972	3479	3398	3037	3008	2793	2881	2579	2373	2139	1855	1909	1717	1639	1608	1620	1488	1455	1454	1379	1363	1365	1409	1233	1196	974	940	926	906	945	851	853	787	803	782	832	727	699	703	687	646	658	596	605
9071	7418	7176	6359	4898	4677	3981	3481	3398	3073	3012	2835	2889	2531	2414	2115	1860	1879	1722	1615	1602	1605	1499	1491	1452	1415	1373	1367	1412	1233	1197	927	930	930	897	913	858	839	826	834	764	816	701	713	677	660	659	648	604	605
8899	7212	7181	6264	4851	4739	3952	3548	3386	3094	3043	2818	2905	2557	2422	2094	1784	1932	1736	1625	1601	1619	1511	1485	1490	1349	1350	1354	1432	1204	1186	941	921	933	900	911	861	820	814	811	782	846	711	708	662	663	668	631	587	609
9040	7268	7257	6346	4898	4684	3947	3485	3391	3074	2977	2857	2861	2555	2381	2151	1836	1901	1720	1637	1630	1617	1501	1461	1451	1399	1340	1348	1402	1247	1210	924	914	932	897	937	855	850	797	795	779	817	711	720	704	671	654	649	605	600
8920	7920	6606	6330	4860	4802	4054	3745	3346	3151	3081	2938	2939	2603	2412	2134	1953	1914	1702	1600	1652	1678	1556	1508	1460	1415	1377	1387	1421	1252	1222	962	917	932	900	908	889	801	836	795	772	803	727	729	686	663	645	618	623	590
8991	7766	6717	6435	4910	4795	4086	3570	3450	3110	3034	2898	2902	2585	2405	2164	1931	1888	1716	1598	1627	1687	1564	1489	1418	1389	1393	1385	1393	1252	1211	954	926	894	884	916	874	841	805	792	775	761	726	728	696	656	634	615	616	610
8855	7566	6843	6387	4859	4829	3997	3685	3313	3164	3076	2848	2847	2546	2306	2105	1924	1907	1700	1642	1645	1597	1522	1432	1441	1421	1386	1340	1363	1247	1189	942	925	922	875	942	840	820	814	830	756	724	708	685	669	646	652	619	600	595
9017	7323	7181	6391	4873	4729	3957	3493	3425	3059	2979	2870	2873	2609	2416	2153	1862	1931	1739	1645	1620	1597	1520	1481	1447	1443	1352	1353	1434	1231	1184	938	941	930	893	919	887	848	787	826	784	796	696	722	731	668	641	642	591	586
8875	7887	6582	6293	4880	4867	4114	3729	3219	3162	3110	2928	2905	2628	2437	2107	2013	1897	1728	1574	1625	1675	1591	1507	1451	1405	1361	1370	1429	1214	1222	969	937	920	895	892	898	835	820	812	762	799	721	710	727	668	666	629	620	617
8925	7352	7112	6203	4804	4722	3944	3630	3288	3069	3035	2854	2859	2589	2394	2059	1770	1923	1752	1634	1606	1626	1522	1472	1407	1402	1360	1364	1408	1238	1205	950	933	927	888	907	859	834	797	809	747	827	699	705	691	670	657	632	598	622
9095	7756	6276	6630	4974	4856	3904	3808	3263	3118	3095	3001	2824	2500	2348	2107	1890	1911	1655	1688	1611	1527	1582	1417	1466	1418	1383	1358	1286	1261	1218	940	875	900	906	891	875	828	791	791	778	706	755	723	664	666	645	610	609	600
9153	7629	6946	6477	4993	4814	3969	3672	3360	3097	3027	3018	2796	2537	2336	2250	2023	1913	1713	1602	1632	1509	1550	1472	1426	1524	1410	1381	1365	1269	1206	926	944	881	913	910	849	851	802	842	772	715	734	700	707	641	640	646	602	560
8968	7412	7155	6355	4860	4733	3979	3459	3353	3064	2982	2862	2860	2597	2424	2078	1839	1902	1694	1664	1632	1656	1501	1470	1459	1407	1358	1379	1432	1229	1179	951	934	920	915	927	862	851	805	822	790	793	721	730	697	681	654	630	597	611
9061	7805	6714	6636	4959	4862	4005	3747	3378	3140	3053	2941	2824	2548	2350	2167	1972	1915	1697	1653	1598	1538	1578	1466	1449	1415	1398	1374	1340	1251	1202	918	903	888	904	925	862	837	813	828	786	696	729	723	669	666	632	619	614	604
8980	7847	6732	6471	4920	4875	3960	3724	3285	3123	3053	2914	2852	2530	2318	2153	1915	1922	1688	1646	1572	1528	1553	1473	1457	1411	1350	1355	1292	1229	1185	943	915	927	888	891	874	814	777	804	753	750	731	739	662	660	659	625	604	567
9101	7609	6612	6431	4962	4866	3923	3662	3334	3156	3073	2907	2842	2501	2340	2125	1922	1905	1700	1680	1586	1526	1541	1464	1426	1402	1386	1374	1312	1236	1190	908	894	940	890	903	851	809	800	798	753	731	716	723	675	663	646	652	604	593
9067	7517	7278	6360	4877	4678	3884	3463	3334	3077	2982	2862	2859	2569	2373	2155	1850	1934	1722	1647	1646	1545	1523	1468	1432	1427	1346	1372	1420	1248	1194	941	910	927	891	920	863	834	825	817	772	826	738	714	675	662	652	657	608	583
9166	7837	6251	6795	5014	4979	3960	3759	3372	3095	3069	3041	2817	2568	2383	2176	1919	1889	1642	1646	1587	1551	1636	1458	1430	1466	1393	1350	1291	1287	1186	953	901	868	916	880	875	833	794	815	777	700	739	725	714	686	626	610	604	593
9158	7826	6927	6411	4964	4793	3917	3679	3311	3060	3037	2948	2859	2538	2287	2240	2005	1911	1696	1633	1597	1494	1548	1469	1453	1494	1378	1355	1374	1234	1184	937	925	907	903	925	856	877	803	839	758	750	745	711	654	624	658	617	612	567
9082	7941	6364	6590	5086	4904	3966	3767	3306	3092	3075	3044	2831	2490	2379	2120	1958	1904	1671	1666	1627	1529	1582	1439	1465	1471	1375	1345	1283	1272	1208	954	905	894	898	894	878	832	794	822	768	696	740	712	717	673	642	605	601	577
9123	7689	6269	6650	4965	5026	3942	3877	3340	3195	3159	3027	2795	2565	2394	2113	1912	1904	1667	1713	1604	1534	1609	1435	1410	1479	1377	1333	1286	1242	1196	936	911	922	921	890	892	842	800	806	789	682	738	737	752	676	647	598	607	564
8833	7452	6879	6245	4924	4796	3929	3793	3227	3106	3011	2934	2861	2511	2262	2069	1886	1932	1698	1632	1599	1514	1518	1449	1451	1418	1351	1317	1390	1257	1180	946	934	909	896	904	832	829	828	813	784	792	740	717	668	655	674	635	609	592
9236	8028	6172	6948	5082	4883	3943	3776	3346	3135	3056	3080	2782	2535	2416	2204	1947	1894	1639	1684	1602	1534	1590	1426	1400	1466	1398	1365	1288	1270	1197	929	910	865	894	906	900	846	770	817	776	665	730	721	764	670	612	600	605	565
9221	7915	6209	6786	5056	4892	3949	3743	3315	3108	3098	3084	2839	2481	2388	2179	1982	1903	1639	1689	1616	1510	1589	1452	1435	1446	1382	1384	1266	1267	1212	931	886	876	901	873	860	831	816	821	768	706	749	731	688	664	634	604	626	578
8760	7264	6861	6220	4838	4873	4001	3718	3219	3142	3045	2857	2867	2567	2335	2069	1875	1921	1693	1660	1602	1553	1544	1443	1450	1396	1378	1350	1349	1243	1174	966	927	930	896	927	869	791	815	786	777	769	701	710	608	651	656	632	589	599
9000	7498	6842	6385	4890	4790	3945	3751	3296	3106	3036	2873	2845	2533	2345	2138	1907	1950	1712	1663	1589	1528	1520	1457	1435	1425	1376	1362	1340	1267	1210	968	913	923	893	905	831	789	855	792	782	716	733	699	673	645	648	627	604	591
9172	7822	6274	6809	5047	4922	3958	3685	3317	3154	3100	3036	2811	2540	2384	2145	1891	1872	1642	1679	1636	1579	1598	1408	1453	1419	1383	1368	1286	1273	1197	909	900	879	898	875	891	826	817	806	776	681	728	743	685	671	628	585	599	596
9035	7486	7080	6251	4846	4663	3937	3624	3310	3061	2988	2855	2902	2520	2368	2089	1815	1944	1722	1645	1598	1589	1495	1489	1477	1373	1342	1349	1399	1237	1201	936	913	938	893	874	855	847	817	808	780	820	699	698	679	677	669	655	599	606
9010	7694	6679	6426	4956	4902	3849	3625	3261	3133	3051	2914	2783	2557	2295	2189	1972	1912	1728	1657	1615	1479	1573	1436	1403	1430	1370	1384	1319	1262	1183	921	900	897	918	911	866	820	815	825	791	761	709	714	684	653	653	636	604	595
8898	7572	6747	6381	4913	4856	3978	3796	3291	3171	3046	2951	2801	2605	2393	2158	1927	1874	1674	1612	1682	1570	1555	1430	1431	1403	1397	1335	1361	1252	1205	972	939	897	898	926	860	805	813	822	787	770	720	717	689	659	647	623	614	606
8820	7342	6962	6273	4859	4817	3947	3718	3283	3096	3037	2872	2880	2553	2401	2084	1910	1897	1713	1631	1647	1544	1530	1421	1444	1396	1399	1361	1378	1245	1217	947	922	927	902	902	847	806	824	797	757	756	725	693	683	648	657	646	601	601
8984	7670	6931	6420	4946	4775	3926	3700	3294	3102	2993	2974	2867	2567	2318	2200	1993	1891	1723	1621	1622	1529	1517	1494	1501	1429	1366	1359	1402	1267	1193	943	926	906	904	902	845	835	824	854	802	736	735	740	665	653	638	629	602	562
9233	8110	6236	6796	5090	4977	3989	3798	3369	3100	3068	3108	2793	2550	2386	2203	1952	1876	1677	1657	1628	1509	1629	1472	1468	1504	1406	1345	1298	1266	1215	898	890	879	915	909	856	843	821	825	776	719	731	732	724	654	631	597	620	566
8890	7331	6970	6341	4891	4845	4003	3761	3244	3135	3010	2938	2817	2574	2389	2153	1932	1902	1685	1659	1631	1598	1533	1451	1447	1422	1368	1354	1370	1233	1203	944	923	902	887	888	851	800	815	786	781	761	730	717	689	644	656	629	610	599
9003	7449	6904	6360	4929	4854	3938	3714	3373	3075	2995	2987	2827	2544	2303	2182	1996	1911	1694	1630	1628	1513	1541	1479	1457	1489	1398	1363	1369	1263	1201	928	924	910	896	918	849	843	806	838	763	733	731	716	690	662	628	640	614	588
8928	7707	6973	6334	4932	4770	3941	3708	3321	3095	3000	2924	2851	2547	2297	2169	1930	1915	1682	1638	1643	1592	1510	1461	1421	1406	1355	1337	1395	1241	1183	910	924	902	896	886	849	844	800	840	768	772	747	730	638	646	647	627	599	580
8868	7389	6972	6307	4909	4845	3936	3726	3284	3129	3042	2906	2836	2514	2310	2160	1925	1897	1699	1624	1620	1538	1522	1460	1447	1458	1376	1345	1397	1272	1180	960	925	918	888	900	863	843	829	825	780	743	743	714	689	658	644	622	608	598
8973	7552	6965	6406	4873	4823	3993	3737	3281	3151	3030	2902	2847	2558	2373	2147	1927	1894	1693	1652	1618	1572	1544	1466	1464	1400	1378	1353	1353	1221	1180	936	930	921	903	902	869	821	815	819	767	765	722	713	662	655	663	631	628	597
9201	7706	6460	6647	5009	4940	3963	3672	3395	3106	3085	3069	2818	2566	2414	2218	1890	1873	1653	1660	1622	1546	1608	1453	1486	1493	1409	1367	1297	1269	1193	906	906	900	918	921	862	852	816	808	751	703	758	721	723	683	617	637	594	571
9001	7865	6158	6670	4981	4914	3975	3782	3281	3157	3150	3019	2816	2492	2390	2078	1843	1917	1656	1676	1594	1556	1595	1453	1478	1371	1371	1351	1263	1238	1208	927	917	880	903	886	860	829	781	795	772	734	723	745	673	661	626	595	613	584
8941	7600	6862	6371	4908	4800	3888	3743	3205	3105	3034	2924	2840	2522	2329	2163	1908	1940	1720	1635	1606	1508	1530	1425	1410	1395	1360	1351	1367	1246	1196	964	917	901	903	912	875	825	825	819	779	757	726	681	635	653	643	618	597	585
9035	7892	6246	6677	4978	4945	3988	3813	3244	3122	3124	3001	2819	2510	2382	2113	1830	1888	1676	1665	1622	1513	1593	1420	1494	1403	1373	1372	1317	1251	1204	945	905	874	894	881	861	808	802	812	771	706	755	732	687	652	647	605	603	582
9030	7768	6186	6602	5023	5003	3960	3858	3306	3138	3122	3013	2819	2537	2394	2109	1876	1888	1650	1703	1622	1548	1640	1447	1447	1442	1374	1346	1255	1258	1205	932	911	898	919	891	879	838	820	783	769	710	736	720	700	654	649	596	605	590
9250	8054	6250	6734	5041	4923	3904	3674	3290	3128	3089	3051	2801	2455	2337	2223	1976	1898	1636	1669	1631	1479	1596	1443	1419	1481	1378	1385	1273	1274	1210	907	878	882	905	889	852	860	821	837	795	693	733	720	702	662	625	599	603	581
9122	7886	6265	6632	4985	4918	3944	3822	3292	3162	3143	3025	2841	2497	2418	2131	1848	1890	1668	1659	1607	1554	1604	1437	1458	1410	1383	1366	1278	1263	1207	940	896	897	896	880	872	818	811	814	754	714	738	730	693	684	645	584	604	589
9212	7931	6206	6785	5035	4870	3937	3814	3287	3139	3082	3004	2816	2498	2389	2147	1882	1912	1644	1679	1614	1544	1578	1403	1465	1404	1394	1329	1273	1243	1197	933	910	902	912	891	861	849	801	792	770	689	744	707	691	677	626	574	606	572
9037	7839	6232	6520	4976	4979	3942	3927	3223	3154	3148	2974	2849	2482	2389	2113	1858	1896	1688	1665	1610	1530	1608	1448	1459	1384	1380	1346	1267	1237	1193	933	896	900	935	889	855	830	829	790	768	712	732	718	704	684	648	608	619	592
9203	7843	6232	6760	5047	4939	4013	3804	3411	3125	3097	3111	2812	2557	2371	2191	1937	1885	1649	1677	1623	1559	1616	1426	1446	1468	1406	1366	1289	1276	1212	942	911	881	921	895	857	840	807	824	786	714	731	704	730	667	645	589	611	581
8946	7614	6332	6402	4981	4968	3956	3867	3231	3147	3092	3000	2826	2521	2395	2088	1875	1860	1648	1685	1640	1557	1615	1422	1484	1449	1376	1359	1311	1245	1216	939	943	901	918	883	892	839	819	825	765	707	744	710	706	667	653	598	603	600
8992	7627	6904	6401	4948	4799	3895	3737	3262	3127	3029	2982	2874	2503	2324	2149	1941	1939	1701	1641	1613	1495	1491	1435	1453	1449	1379	1362	1337	1255	1211	938	914	901	902	903	850	827	847	831	767	723	748	704	610	654	659	613	608	568
9261	7912	6233	6794	5001	4963	3995	3761	3344	3129	3089	3010	2834	2528	2393	2191	1931	1883	1652	1639	1596	1533	1620	1429	1429	1436	1428	1374	1260	1242	1208	922	926	879	902	901	871	846	808	819	786	698	730	750	700	686	622	622	612	569
9233	8016	6203	6717	5074	4914	3995	3798	3302	3128	3108	3021	2821	2535	2348	2168	1938	1909	1669	1666	1626	1537	1603	1422	1476	1425	1406	1349	1273	1245	1199	921	910	875	903	885	859	839	808	801	782	689	754	719	710	668	638	598	608	575
9165	7858	6253	6656	5003	4909	3952	3793	3276	3121	3128	3022	2797	2492	2376	2135	1904	1908	1672	1656	1601	1522	1591	1452	1471	1384	1381	1383	1265	1259	1216	909	878	890	941	899	872	833	809	813	752	724	747	719	687	672	642	604	606	583
9034	7698	6801	6358	4986	4834	3916	3681	3218	3088	3030	2980	2828	2532	2236	2209	2024	1913	1712	1606	1636	1516	1538	1456	1457	1433	1385	1381	1360	1250	1197	937	937	891	882	881	861	844	826	834	771	755	745	699	613	666	644	624	602	550
9051	7930	6246	6626	5013	4997	3961	3838	3296	3175	3139	3031	2820	2528	2393	2107	1909	1885	1645	1651	1603	1549	1619	1444	1445	1446	1392	1366	1305	1274	1190	952	931	882	943	882	856	845	840	825	758	705	740	715	703	678	646	593	597	586
9037	7853	6171	6597	4998	4951	4019	3925	3287	3176	3154	3039	2833	2537	2403	2138	1953	1893	1671	1655	1626	1547	1618	1439	1437	1458	1415	1347	1260	1275	1205	951	895	882	918	910	885	824	799	812	783	703	753	734	719	657	649	601	600	579
8878	7860	6922	6417	4900	4806	4035	3652	3375	3096	3042	2966	2900	2623	2380	2146	1921	1905	1702	1615	1617	1628	1539	1443	1429	1425	1405	1325	1402	1245	1201	1007	943	910	887	902	858	836	805	852	785	721	721	729	676	680	644	631	612	592
8951	7523	6925	6321	4877	4748	3872	3743	3269	3096	3058	2923	2829	2532	2303	2145	1938	1937	1711	1600	1614	1531	1522	1436	1439	1397	1360	1347	1335	1249	1183	933	915	891	875	880	840	813	830	820	782	768	734	703	633	657	645	624	594	574
9294	7884	6214	6715	5038	4898	3944	3851	3327	3122	3132	2990	2842	2525	2404	2185	1930	1915	1658	1652	1580	1518	1590	1460	1429	1470	1361	1352	1274	1268	1212	938	895	896	921	905	870	834	835	801	798	701	734	729	698	668	652	593	612	562
8948	7565	6731	6416	4978	4829	3946	3719	3378	3098	3035	2932	2854	2561	2349	2118	1916	1907	1713	1645	1626	1599	1577	1458	1438	1400	1409	1357	1343	1253	1188	954	921	920	892	924	857	808	818	826	794	751	713	718	690	666	634	628	601	611
8832	7235	6625	6468	4871	4896	3939	3763	3168	3134	3038	2889	2809	2521	2395	2105	1869	1900	1677	1693	1622	1563	1558	1398	1443	1365	1366	1324	1325	1254	1188	953	926	921	909	884	874	815	796	806	786	754	722	706	698	646	648	601	587	606
8967	7441	6819	6454	4841	4802	3931	3634	3293	3157	3011	2905	2836	2535	2369	2166	1935	1884	1677	1651	1617	1547	1512	1447	1453	1425	1409	1373	1363	1265	1186	959	907	901	892	927	872	829	810	827	794	738	738	747	633	667	628	637	592	592
8946	7584	6768	6486	4954	4843	3945	3712	3362	3099	3016	2922	2803	2611	2355	2128	1935	1917	1696	1656	1630	1572	1572	1449	1439	1438	1409	1347	1356	1254	1200	945	923	920	903	902	866	820	796	831	772	752	733	715	682	656	636	626	595	585
9080	7578	6707	6509	4973	4868	3949	3618	3394	3141	3059	2935	2824	2563	2388	2117	1934	1904	1695	1668	1597	1538	1551	1423	1475	1440	1374	1386	1325	1228	1188	946	933	888	913	897	862	833	811	843	798	761	737	713	673	676	628	639	600	602
8972	7407	6786	6454	4931	4880	4030	3738	3284	3121	3038	2902	2827	2550	2328	2123	1953	1934	1718	1685	1605	1587	1572	1436	1474	1422	1385	1351	1310	1248	1214	936	910	922	900	919	853	817	798	828	766	745	727	709	689	659	640	644	598	585
8994	7771	7079	6354	4853	4705	3939	3572	3372	3070	2979	2879	2884	2569	2452	2106	1865	1922	1719	1670	1638	1598	1506	1478	1481	1406	1350	1339	1423	1247	1181	939	952	918	903	886	846	841	814	813	765	844	726	705	658	670	649	632	605	607
8924	7549	7095	6280	4857	4736	3950	3548	3344	3071	3034	2866	2901	2586	2416	2107	1873	1960	1703	1664	1625	1628	1525	1470	1457	1378	1330	1359	1408	1236	1204	958	915	929	910	888	876	837	777	796	771	835	702	699	667	650	659	631	600	623
8995	7442	7094	6229	4825	4733	3967	3507	3364	3095	2985	2845	2882	2548	2474	2092	1785	1928	1731	1655	1633	1607	1538	1447	1473	1406	1341	1343	1401	1216	1189	968	916	929	893	893	837	840	802	867	765	822	717	705	645	669	652	648	602	595
8937	7635	7064	6278	4849	4706	3958	3475	3324	3113	3003	2897	2863	2574	2425	2093	1824	1894	1717	1660	1633	1601	1501	1457	1496	1372	1362	1356	1420	1227	1188	965	919	915	901	926	849	828	803	812	772	803	724	702	650	685	650	627	606	617
9056	7516	7145	6286	4861	4738	3952	3504	3427	3085	3030	2869	2895	2574	2376	2143	1815	1922	1739	1612	1622	1616	1524	1470	1474	1432	1340	1377	1377	1251	1194	950	919	930	889	886	854	855	839	803	751	817	703	700	684	670	652	629	608	592
9008	7711	7049	6379	4792	4733	3943	3574	3361	3064	2987	2861	2880	2566	2470	2125	1805	1931	1741	1657	1609	1619	1522	1465	1454	1406	1366	1351	1399	1225	1189	926	912	947	893	893	855	847	835	814	763	831	701	705	665	668	665	626	596	614
8926	7456	6900	6320	4886	4834	3973	3639	3201	3104	3056	2883	2864	2498	2350	2151	1886	1935	1730	1647	1607	1565	1551	1428	1426	1408	1366	1350	1371	1241	1197	952	914	938	913	916	866	814	849	820	760	760	732	721	679	654	671	623	604	611
8880	7560	6932	6305	4865	4818	3976	3828	3287	3096	3036	2884	2896	2555	2394	2084	1880	1930	1695	1659	1647	1550	1517	1475	1405	1372	1396	1341	1393	1251	1215	984	911	910	898	926	855	816	796	835	763	755	737	714	647	645	643	626	606	581
8962	7198	7237	6263	4878	4732	3966	3484	3376	3094	2988	2840	2894	2538	2448	2067	1759	1919	1719	1622	1625	1614	1536	1488	1504	1381	1376	1377	1424	1220	1192	980	934	937	886	938	877	834	814	826	754	852	715	711	714	678	644	638	591	584
9076	7270	7270	6307	4893	4697	3987	3473	3473	3067	3010	2890	2920	2575	2394	2121	1844	1909	1729	1631	1602	1666	1510	1475	1482	1399	1358	1384	1415	1220	1195	949	922	921	899	929	867	839	787	823	757	852	710	705	775	663	649	633	602	597
9034	7401	7072	6288	4852	4713	3938	3495	3392	3042	3002	2839	2865	2549	2407	2131	1789	1918	1720	1647	1622	1635	1523	1489	1470	1400	1353	1361	1429	1229	1202	937	936	921	904	901	873	837	791	796	775	812	713	716	723	671	647	634	606	608
9013	7910	6416	6602	4909	4891	3922	3759	3253	3163	3050	2968	2818	2489	2350	2100	1839	1876	1668	1665	1605	1535	1602	1425	1409	1414	1348	1339	1298	1238	1206	932	904	901	908	868	869	820	790	788	790	729	734	719	709	658	620	609	606	584
8965	7594	7148	6257	4837	4747	3971	3543	3376	3111	2991	2858	2924	2539	2364	2065	1809	1921	1723	1652	1661	1600	1525	1452	1468	1349	1377	1375	1414	1226	1198	990	940	931	907	890	845	843	819	809	779	809	708	711	645	658	658	624	593	612
8826	7830	6833	6217	4815	4791	3862	3682	3229	3153	3043	2838	2859	2565	2254	2113	1879	1921	1721	1621	1601	1556	1544	1439	1418	1366	1346	1345	1418	1235	1178	931	924	917	896	885	837	840	800	837	777	778	744	696	629	667	641	620	603	570
8843	7920	7016	6365	4819	4666	3935	3562	3265	3087	2966	2920	2901	2560	2341	2086	1839	1948	1697	1632	1587	1656	1486	1447	1415	1319	1353	1348	1382	1222	1187	937	946	931	895	883	876	804	799	765	763	708	697	709	631	644	649	635	588	602
9235	8137	6334	6708	5055	4935	3946	3622	3333	3126	3095	3041	2849	2491	2356	2201	1952	1869	1643	1651	1606	1525	1603	1432	1465	1457	1405	1418	1283	1255	1207	921	899	894	910	903	847	821	819	785	778	681	756	716	696	651	615	609	597	585
9025	7389	8859	6220	4853	4777	3573	3224	2960	3194	3012	2830	2786	2566	2356	2126	1858	1859	1745	1708	1625	1341	1539	1497	1524	1409	1345	1368	1424	1178	1157	953	875	945	900	873	783	806	858	675	786	712	748	703	706	662	616	656	603	628
9162	7645	6520	6654	5008	4942	3960	3786	3280	3150	3119	2937	2816	2509	2401	2128	1859	1902	1660	1668	1598	1596	1599	1473	1450	1383	1394	1354	1296	1218	1219	909	897	890	907	909	882	798	823	780	772	709	724	747	706	676	638	617	597	584
8941	7403	8651	6195	4891	4755	3572	3349	2963	3279	2979	2812	2788	2562	2352	2169	1812	1873	1753	1733	1595	1380	1519	1472	1494	1450	1337	1345	1413	1160	1158	955	870	974	893	862	798	798	858	660	781	713	730	696	680	647	635	645	593	631
9039	7543	8819	6230	4864	4762	3608	3256	2983	3195	3002	2782	2769	2557	2352	2142	1875	1852	1732	1681	1625	1384	1531	1472	1512	1428	1358	1342	1449	1170	1152	963	860	965	902	892	788	817	878	666	786	724	744	690	716	664	631	674	603	623
8910	7292	8646	6131	4836	4775	3540	3342	2914	3184	2999	2777	2795	2567	2332	2124	1852	1842	1731	1702	1581	1351	1533	1487	1508	1416	1344	1359	1423	1184	1160	973	870	954	895	858	794	813	872	673	789	719	743	710	688	648	654	658	598	628
9223	7771	6484	6718	4983	4874	3940	3658	3344	3129	3091	2998	2853	2526	2409	2189	1837	1893	1670	1650	1612	1544	1599	1431	1491	1432	1376	1385	1294	1236	1217	907	895	890	924	896	856	837	803	787	758	721	743	720	709	672	618	632	619	596
9132	7697	8840	6376	4916	4700	3544	3188	3067	3197	2992	2849	2788	2536	2313	2232	1936	1861	1760	1679	1609	1396	1525	1504	1499	1462	1350	1368	1442	1176	1160	952	880	968	900	868	795	822	833	678	769	703	733	713	699	656	643	668	603	617
9039	7485	8653	6212	4857	4731	3614	3329	2971	3202	2983	2781	2797	2552	2301	2128	1869	1874	1779	1708	1578	1410	1518	1476	1515	1438	1353	1369	1406	1155	1164	950	869	953	897	895	813	819	873	658	764	733	730	717	686	656	647	637	600	640
8989	7567	8644	6282	4900	4773	3575	3185	3010	3192	3017	2815	2787	2557	2338	2189	1782	1859	1736	1713	1605	1378	1533	1479	1487	1460	1359	1355	1422	1179	1151	979	863	942	898	892	776	813	879	684	786	731	745	692	684	649	642	656	592	624
9120	7808	6510	6671	4978	4869	3919	3699	3318	3160	3089	3011	2815	2496	2369	2133	1906	1879	1657	1649	1586	1552	1574	1451	1425	1467	1374	1376	1305	1240	1200	923	892	919	892	900	895	787	811	791	782	727	724	717	701	682	628	591	635	592
8937	7413	8755	6133	4866	4789	3542	3305	2947	3210	3012	2831	2814	2529	2324	2154	1830	1878	1771	1695	1601	1335	1555	1482	1511	1408	1346	1372	1432	1168	1163	989	861	957	911	866	788	807	876	659	771	689	753	708	683	657	646	665	593	629
8980	7360	8735	6170	4870	4802	3578	3289	2941	3223	3034	2784	2761	2524	2292	2107	1845	1876	1761	1715	1623	1351	1531	1471	1507	1396	1342	1362	1414	1189	1173	967	859	976	900	860	784	799	880	650	793	698	755	706	674	661	638	652	588	644
8916	7405	8571	6086	4867	4808	3553	3292	2964	3191	3036	2763	2804	2550	2272	2130	1775	1884	1744	1699	1614	1356	1534	1478	1507	1402	1361	1352	1443	1187	1156	985	850	974	895	882	782	817	874	679	791	745	741	707	666	659	653	662	598	629
9054	7437	8769	6334	4882	4791	3591	3268	3020	3196	3008	2832	2782	2543	2345	2176	1882	1885	1724	1715	1609	1361	1538	1495	1491	1413	1358	1360	1430	1174	1165	954	894	947	899	881	792	818	859	703	787	712	735	712	692	661	625	656	605	643
9099	7719	6463	6613	4947	4892	3919	3748	3330	3127	3089	2993	2822	2477	2389	2112	1872	1851	1642	1655	1600	1538	1606	1432	1460	1433	1397	1384	1305	1238	1208	919	909	897	906	908	876	805	812	804	773	726	732	710	710	666	623	611	618	599
8901	7215	8729	6076	4858	4785	3541	3334	2926	3220	3033	2818	2766	2531	2324	2109	1811	1859	1748	1698	1616	1363	1555	1506	1545	1397	1345	1363	1403	1184	1168	969	862	959	896	854	784	799	863	667	791	734	747	696	687	670	640	661	599	633
9129	7467	8943	6343	4914	4736	3556	3222	3086	3199	2973	2833	2794	2592	2334	2218	1861	1889	1744	1670	1604	1360	1529	1494	1503	1457	1348	1369	1445	1180	1159	966	855	947	894	886	790	815	862	687	788	716	743	708	724	670	634	667	602	629
9236	7774	6610	6712	5027	4959	3940	3629	3312	3105	3079	3026	2840	2526	2375	2203	1866	1901	1680	1666	1633	1546	1624	1456	1464	1452	1392	1367	1296	1263	1200	941	897	881	900	920	853	840	811	774	772	700	741	729	683	662	612	626	611	593
8916	7270	8724	6149	4827	4764	3595	3295	2945	3202	3022	2807	2815	2559	2338	2114	1790	1875	1739	1711	1606	1346	1555	1482	1504	1450	1352	1361	1412	1178	1165	978	883	972	908	872	802	788	887	664	803	750	750	700	677	656	637	670	584	645
8940	7408	7067	6379	4834	4826	3817	3682	3112	3138	3005	2889	2850	2493	2343	2130	1850	1915	1721	1641	1594	1501	1543	1412	1417	1433	1343	1348	1369	1231	1199	947	897	928	885	889	829	822	828	795	759	778	740	715	695	656	654	618	606	589
9102	7754	6255	6609	4945	4907	3910	3749	3200	3174	3090	2993	2840	2485	2307	2154	1872	1886	1666	1682	1582	1513	1604	1403	1459	1422	1379	1356	1251	1233	1207	903	919	910	901	880	859	803	808	782	768	699	722	715	684	666	636	615	599	580
9016	7444	8869	6228	4931	4809	3606	3250	3012	3200	2992	2834	2805	2563	2363	2177	1867	1841	1742	1724	1609	1389	1553	1484	1462	1472	1353	1347	1436	1192	1149	972	871	943	907	886	792	811	877	672	787	720	752	697	680	659	634	652	591	624
8853	7746	6582	6259	4867	4824	4128	3833	3311	3173	3087	2923	2860	2708	2417	2061	1984	1904	1710	1618	1643	1671	1587	1497	1431	1446	1352	1390	1414	1261	1191	978	942	896	908	906	872	805	817	843	775	860	735	734	700	670	648	613	597	582
8970	7267	7189	6326	4827	4739	3963	3619	3326	3091	2990	2838	2860	2611	2375	2092	1816	1926	1764	1626	1652	1625	1539	1473	1441	1450	1362	1367	1414	1221	1178	971	919	923	885	926	877	854	811	821	755	839	698	707	713	671	646	620	607	592
8967	7343	7190	6363	4895	4740	3969	3571	3425	3079	2996	2892	2837	2644	2429	2148	1787	1946	1736	1637	1641	1640	1533	1464	1428	1465	1351	1380	1432	1231	1185	943	928	924	887	936	878	867	803	829	767	819	708	715	735	671	662	647	579	599
8924	7206	7213	6188	4888	4743	3936	3634	3342	3061	3018	2853	2858	2607	2409	2116	1840	1914	1737	1637	1615	1571	1519	1477	1481	1416	1326	1370	1395	1232	1174	966	922	951	898	916	877	842	810	815	792	828	708	726	702	657	675	639	612	630
8871	7140	7153	6251	4837	4799	3990	3611	3312	3059	3014	2864	2838	2581	2421	2079	1756	1898	1727	1669	1632	1641	1542	1475	1474	1420	1357	1366	1441	1244	1185	966	937	914	903	918	889	830	808	832	782	814	719	707	734	690	646	643	591	636
8921	7308	7185	6309	4813	4669	3941	3557	3333	3076	2976	2803	2893	2557	2440	2087	1759	1872	1726	1654	1610	1606	1476	1454	1489	1356	1346	1376	1405	1239	1179	939	922	928	899	914	853	833	812	818	768	816	709	705	678	667	638	628	605	620
8982	7188	7142	6226	4856	4735	3913	3579	3308	3062	3002	2850	2888	2508	2432	2109	1785	1901	1717	1637	1615	1581	1518	1461	1457	1417	1363	1360	1424	1229	1193	977	924	929	903	919	860	824	809	802	773	828	706	707	693	653	658	635	587	602
8979	7219	7192	6341	4862	4705	3928	3484	3383	3054	3008	2804	2918	2577	2421	2062	1801	1913	1717	1658	1614	1630	1520	1461	1475	1379	1372	1351	1431	1225	1184	966	930	932	886	917	861	855	816	842	787	829	711	716	687	666	654	637	598	610
9035	7920	6721	6416	4896	4830	4079	3650	3298	3117	3054	2911	2862	2601	2455	2140	1932	1905	1702	1609	1624	1653	1576	1499	1419	1417	1390	1360	1400	1236	1195	953	927	909	905	914	851	838	815	808	781	809	712	709	682	666	632	654	622	605
8991	7852	6627	6484	4931	4903	4094	3674	3292	3163	3062	2953	2860	2648	2436	2151	1913	1904	1693	1599	1634	1679	1589	1485	1399	1425	1380	1357	1410	1220	1211	944	966	916	893	915	873	829	795	816	764	810	696	703	732	664	622	620	608	598
8885	7713	6611	6274	4843	4864	4067	3800	3330	3153	3082	2903	2906	2629	2468	2102	1934	1900	1695	1560	1638	1695	1546	1471	1431	1391	1365	1361	1434	1229	1185	973	945	897	893	895	883	834	846	791	770	844	738	711	691	671	650	629	609	602
8905	7947	6591	6408	4858	4856	4127	3697	3327	3144	3043	2988	2900	2653	2442	2121	1977	1898	1673	1581	1655	1727	1601	1482	1455	1445	1393	1354	1445	1262	1201	933	930	900	884	916	902	814	804	811	774	823	732	718	721	683	637	626	605	590
9054	7788	6789	6485	4966	4812	3979	3666	3333	3139	3016	2948	2832	2524	2322	2184	1979	1925	1694	1672	1606	1528	1555	1454	1466	1423	1376	1352	1337	1252	1217	943	916	908	885	902	863	831	803	833	758	704	738	721	689	648	629	638	612	579
9107	7732	7008	6393	4878	4681	3943	3483	3438	3055	2977	2922	2900	2585	2404	2155	1881	1955	1750	1649	1643	1610	1500	1463	1483	1391	1345	1350	1413	1230	1199	970	918	930	902	909	855	852	787	804	767	808	720	678	661	672	655	636	603	596
9221	7785	6169	6670	5032	4915	3920	3823	3273	3123	3089	3063	2783	2477	2344	2220	1931	1912	1648	1686	1606	1509	1633	1409	1445	1465	1386	1364	1267	1273	1203	937	896	904	909	934	857	862	824	819	783	710	745	729	706	656	632	578	607	581
9180	7928	6286	6647	5061	4927	3933	3830	3273	3090	3064	3048	2793	2513	2304	2184	1978	1904	1653	1665	1653	1525	1591	1450	1420	1449	1396	1383	1306	1268	1203	967	896	906	903	890	847	860	812	839	770	709	746	720	711	670	633	617	598	559
8990	7755	6315	6547	4993	4973	3921	3891	3270	3171	3131	3029	2820	2492	2376	2123	1872	1890	1667	1683	1585	1551	1616	1434	1424	1377	1381	1347	1293	1265	1213	938	921	908	914	884	890	824	835	800	768	700	750	718	674	657	647	606	591	581
8878	7384	6890	6286	4944	4791	3981	3731	3206	3103	3016	2907	2900	2542	2301	2091	1965	1934	1728	1635	1617	1567	1516	1453	1446	1395	1373	1366	1345	1258	1190	976	927	883	906	902	866	822	822	788	769	764	727	707	674	661	650	641	606	597
8772	7539	6967	6178	4864	4732	3886	3679	3161	3090	3020	2830	2823	2442	2315	2107	1854	1953	1715	1653	1610	1470	1505	1451	1436	1347	1322	1333	1368	1233	1186	928	915	939	894	897	835	835	830	794	799	811	714	701	625	642	662	617	616	603
9010	7737	6995	6458	4906	4789	4064	3574	3411	3094	3013	2938	2884	2525	2415	2111	1956	1908	1694	1627	1614	1644	1532	1506	1464	1354	1424	1385	1405	1222	1221	957	919	900	897	904	844	803	814	816	758	762	722	732	675	676	636	645	598	605
8920	7509	6896	6292	4908	4831	3957	3670	3272	3117	3034	2929	2861	2562	2323	2084	1941	1902	1697	1635	1595	1621	1537	1463	1438	1375	1384	1346	1374	1264	1199	961	930	896	911	901	862	812	837	813	778	758	715	710	656	662	645	636	607	597
8930	7520	6916	6294	4877	4765	3882	3705	3170	3094	3037	2864	2843	2523	2339	2102	1937	1935	1724	1598	1592	1527	1488	1426	1420	1393	1396	1349	1354	1248	1164	949	924	899	893	898	864	815	849	823	773	763	734	693	612	664	660	629	591	590
9184	7706	6986	6494	4978	4794	3976	3616	3318	3063	2992	2948	2836	2528	2284	2246	2005	1916	1728	1605	1627	1544	1485	1489	1442	1442	1375	1348	1361	1252	1174	945	904	902	891	919	828	835	838	816	802	709	728	715	664	662	647	636	609	579
9265	7999	6217	6654	5040	4859	3875	3773	3279	3161	3088	3032	2758	2518	2316	2210	1965	1912	1656	1643	1614	1475	1581	1428	1411	1472	1379	1354	1255	1276	1188	910	887	879	902	871	858	854	790	812	774	678	720	713	713	637	632	605	601	549
9156	7916	6204	6718	5047	4871	3990	3772	3354	3092	3079	3047	2816	2510	2360	2184	1917	1889	1650	1677	1624	1544	1571	1416	1425	1427	1394	1380	1275	1257	1198	907	903	903	917	893	881	839	812	794	791	695	743	717	703	665	637	593	609	575
9254	8140	6230	6820	5062	4906	4008	3824	3360	3158	3137	3064	2810	2558	2402	2193	1978	1878	1675	1646	1613	1566	1601	1446	1461	1451	1379	1375	1299	1263	1213	946	901	868	902	897	847	829	793	832	776	706	726	714	713	671	639	599	609	561
8958	7732	6535	6569	4967	4964	3941	3834	3275	3136	3090	2971	2827	2578	2444	2083	1900	1852	1672	1669	1622	1571	1573	1448	1437	1409	1382	1355	1327	1230	1209	926	916	906	929	902	880	852	834	835	762	720	738	744	656	660	654	626	615	600
9105	7811	6243	6622	5008	4896	3973	3834	3263	3142	3101	3003	2841	2498	2357	2128	1945	1927	1689	1646	1596	1548	1582	1420	1426	1503	1416	1361	1279	1258	1193	907	906	888	905	899	868	816	852	804	766	745	728	703	687	662	650	608	599	577
9251	7891	6134	6757	5030	4952	3983	3763	3358	3115	3087	3109	2826	2481	2406	2205	1909	1891	1671	1680	1602	1526	1632	1434	1447	1465	1411	1381	1305	1248	1213	908	898	884	919	909	855	838	807	832	777	695	738	724	752	666	631	599	614	580
8920	7264	6951	6405	4857	4861	3989	3618	3327	3106	3019	2947	2855	2576	2404	2189	1964	1915	1700	1631	1628	1607	1564	1468	1458	1415	1393	1345	1414	1258	1205	939	937	912	894	910	864	806	801	816	758	738	734	710	697	683	657	614	601	600
9178	8007	6210	6831	5015	4945	4020	3794	3392	3142	3089	3051	2798	2527	2421	2220	1934	1886	1644	1677	1601	1567	1594	1414	1398	1485	1382	1351	1272	1274	1196	920	905	864	910	897	864	830	796	806	785	680	714	720	724	662	604	599	591	564
9147	7724	6283	6713	5011	4961	3946	3868	3355	3167	3125	3034	2828	2520	2425	2153	1920	1908	1665	1647	1573	1557	1590	1410	1468	1427	1365	1350	1279	1254	1205	918	920	888	914	896	885	829	796	804	772	701	733	733	732	679	630	612	627	583
9164	7863	6268	6824	5045	4949	3962	3791	3375	3159	3098	3010	2813	2501	2396	2198	1928	1898	1645	1692	1596	1520	1599	1431	1440	1471	1384	1345	1291	1256	1193	909	912	895	901	886	877	857	813	805	760	677	728	735	715	672	622	593	620	564
8899	7454	6880	6370	4876	4818	3945	3730	3216	3123	3046	2918	2859	2478	2343	2124	1914	1943	1698	1662	1570	1568	1559	1424	1435	1424	1352	1337	1330	1230	1188	947	916	933	892	898	850	829	823	783	753	758	722	722	685	647	653	629	597	607
9092	7695	7162	6337	4875	4681	3934	3572	3446	3049	2954	2858	2873	2532	2396	2155	1844	1936	1720	1665	1611	1599	1516	1463	1467	1429	1341	1371	1412	1243	1214	957	926	940	894	903	850	851	783	821	779	827	708	694	682	654	653	630	601	602
9136	7545	6537	6475	4923	4905	3861	3645	3313	3135	3085	2923	2838	2470	2377	2111	1824	1903	1678	1673	1623	1521	1597	1434	1469	1432	1371	1374	1279	1235	1211	913	894	899	913	885	861	813	805	774	779	711	741	709	711	667	644	650	612	614
8901	7404	8699	6114	4939	4800	3560	3322	2944	3208	3029	2831	2789	2512	2263	2144	1824	1868	1755	1703	1608	1352	1548	1470	1512	1457	1350	1353	1414	1151	1155	977	871	945	896	878	795	803	888	672	788	718	747	698	685	657	647	667	583	635
8996	7498	7019	6260	4850	4855	3918	3675	3191	3123	3052	2880	2844	2499	2328	2125	1966	1904	1705	1597	1586	1538	1535	1475	1446	1409	1366	1358	1366	1249	1209	934	907	926	894	891	846	822	849	805	761	785	725	726	647	664	675	643	615	583
9129	7667	6385	6551	4957	4940	3982	3723	3264	3131	3102	2969	2820	2490	2410	2143	1865	1877	1669	1695	1572	1566	1589	1437	1464	1427	1384	1376	1248	1228	1196	908	902	898	894	876	871	797	809	765	782	729	745	726	709	662	637	631	621	591
8909	7452	6938	6236	4882	4752	3835	3802	3161	3125	3051	2885	2855	2489	2279	2166	1913	1918	1731	1642	1609	1446	1482	1437	1455	1390	1356	1340	1352	1258	1192	923	935	941	904	895	835	809	820	796	773	770	719	707	616	626	663	633	606	579
8926	7462	8540	6190	4865	4757	3612	3347	3003	3211	3010	2821	2796	2542	2275	2119	1869	1882	1754	1733	1588	1381	1550	1461	1521	1431	1312	1366	1423	1187	1177	975	880	952	902	868	789	789	900	679	786	750	753	708	678	652	643	649	600	623
8893	7893	6607	6197	4886	4805	3958	3698	3282	3139	3065	2923	2875	2553	2375	2152	1903	1902	1694	1571	1641	1616	1540	1463	1411	1390	1388	1388	1399	1238	1187	951	940	896	877	883	867	834	794	816	773	817	747	712	656	654	647	629	603	591
9097	7600	6592	6514	4922	4927	3909	3695	3253	3140	3106	2934	2827	2489	2437	2122	1762	1891	1686	1686	1602	1550	1616	1460	1514	1428	1373	1374	1294	1219	1202	923	886	918	911	874	861	825	804	767	749	732	745	731	694	680	649	603	605	602
9060	7478	6988	6378	4937	4814	3839	3705	3162	3122	3009	2899	2815	2474	2284	2199	1986	1916	1704	1626	1654	1447	1550	1489	1527	1443	1376	1370	1336	1255	1172	907	905	927	865	907	830	838	852	798	769	736	734	730	665	662	659	630	612	594
8907	7344	8815	6059	4845	4776	3552	3317	2950	3222	3010	2780	2804	2538	2309	2104	1823	1873	1755	1702	1617	1379	1521	1454	1525	1431	1341	1350	1435	1157	1158	991	872	955	890	882	804	794	905	662	783	711	747	698	679	654	650	658	591	639
9115	7763	6558	6709	4970	4882	3919	3689	3298	3146	3093	3005	2817	2492	2363	2136	1900	1871	1666	1642	1578	1545	1576	1445	1424	1455	1386	1367	1316	1231	1210	923	888	928	892	896	890	781	816	791	774	735	740	728	687	673	627	601	629	599
9024	7405	8760	6179	4873	4749	3581	3349	2976	3213	2994	2800	2802	2540	2329	2161	1860	1867	1768	1701	1587	1388	1533	1489	1503	1422	1342	1371	1416	1159	1162	963	877	956	891	880	812	812	878	650	758	720	733	716	675	651	652	644	593	648
9036	7564	6422	6550	4902	4911	3906	3681	3256	3172	3093	2940	2812	2506	2409	2049	1813	1865	1668	1665	1609	1590	1584	1409	1450	1379	1357	1367	1287	1215	1201	928	919	900	892	866	882	817	801	783	772	752	731	727	726	683	630	611	623	589
8693	7116	7143	6201	4762	4813	3943	3675	3279	3120	3029	2830	2880	2591	2476	2015	1748	1885	1755	1642	1663	1623	1532	1437	1477	1395	1368	1336	1436	1228	1180	983	934	973	889	906	875	824	835	806	793	841	697	705	700	662	662	624	608	632
8897	7162	7160	6180	4866	4797	3963	3618	3347	3080	3002	2828	2829	2585	2405	2078	1831	1916	1762	1641	1647	1607	1542	1494	1429	1439	1339	1370	1435	1231	1206	990	912	947	884	920	885	833	795	826	771	810	698	703	716	678	678	636	595	605
8779	7684	6540	6280	4843	4883	4064	3782	3304	3160	3041	2937	2870	2657	2442	2100	1897	1863	1720	1620	1622	1669	1604	1489	1427	1428	1368	1324	1423	1253	1183	951	932	895	881	895	896	816	803	822	752	826	734	708	699	677	657	610	599	591
8884	7829	6589	6318	4876	4864	4128	3801	3420	3160	3077	2977	2892	2664	2461	2104	1978	1894	1691	1580	1627	1719	1581	1510	1427	1464	1392	1398	1447	1228	1219	971	926	895	890	905	885	846	789	841	759	833	725	716	718	652	633	620	620	601
8728	6823	7103	6171	4784	4778	3961	3680	3224	3151	3042	2789	2884	2604	2438	2001	1678	1909	1728	1678	1577	1627	1531	1447	1448	1361	1324	1313	1392	1196	1172	964	927	972	891	911	858	809	810	766	800	827	703	693	697	645	670	633	595	632
9002	7362	6913	6461	4881	4821	3962	3701	3270	3158	3035	2892	2838	2540	2372	2046	1837	1896	1692	1652	1589	1565	1546	1463	1430	1384	1368	1349	1341	1241	1196	943	915	931	897	915	882	797	826	768	783	757	706	736	666	669	650	656	611	615
[truncated: 42 more columns]

## Sheet: Fig2A
Motif	Motifs per Mb	TRD frequency (%)
AAGNNNNNCTT	935.669	0.369686
AAGNNNNNNCTC	396.482	0.184843
AAGNNNNNNCTT	813.826	0.184843
AAGNNNNNNTAG	909.089	0.739372
ACANNNNNNCTT	606.468	0.184843
ACANNNNNNNCTT	513.244	0.739372
ACANNNNNNRTAY	210.9	0.554529
ACANNNNNNRTC	432.884	0.184843
CAANNNNNNNNTGC	627.033	0.184843
CAANNNNNNNTAYC	232.784	0.184843
CAANNNNNNNTAYG	148.087	0.184843
CACNNNNNTC	899.092	10.3512
CAGNNNNNTC	581.401	2.5878
CAGNNNNNTTA	451.39	2.77264
CCANNNNNNNNTTC	404.244	5.91497
CCANNNNNNNTG	1449.03	1.2939
CCANNNNNNNTTC	539.124	0.184843
CCANNNNNNNTTTA	379.264	0.739372
CCANNNNNNTAA	775.965	3.8817
CCANNNNNNTC	1375.03	12.7542
CCANNNNNNTTA	727.362	5.91497
CCANNNNNNTTT	1362.91	3.51201
CRTANNNNNNNTAG	116.508	2.21811
CRTANNNNNNNTC	436.636	7.57856
CRTANNNNNNNTG	525.662	2.5878
CRTANNNNNNRTTA	121.647	0.369686
CRTANNNNNNRTTT	160.311	0.739372
CTANNNNNNCTC	301.153	2.03327
CTANNNNNNNNTGT	197.75	4.25139
CTANNNNNNNNTTG	504.706	6.09982
CTANNNNNNNTTC	643.845	5.91497
CTANNNNNNNTTG	526.111	1.47874
CTANNNNNNTC	1645.65	7.39372
CTTTANNNNNNNTTC	91.5527	0.184843
GAANNNNNNNNTAG	462.1	2.21811
GAANNNNNNNRTC	718.296	0.369686
GAANNNNNNRTC	901.556	0.554529
GACNNNNNTC	408.296	2.77264
GACNNNNNTG	572.471	5.54529
GAYNNNNNRTAY	363.355	0.369686
GRNAANNNNNNNTAYG	113.083	0.184843
GRNAANNNNNNNTTC	298.852	0.554529
RTAYNNNNNRTAY	248.22	3.51201
TAAANNNNNTTTA	560.37	0.369686
TCTANNNNNNCTT	327.429	3.51201
TCTANNNNNNRTAA	84.4344	1.2939
VTAYNNNNNNNTTG	590.07	0.184843
AGGAG	915.719	7.39372
CCTYNA	4931.61	7.7634
CYANNNNNNNTRG	1446.66	12.5693
CYANNNNNNTCC	584.128	2.03327
CYANNNNNNTGA	1194.45	2.5878
CYANNNNNNTGY	1695.38	1.47874
CYANNNNNNTTC	661.969	2.40296
GAAAG	3117.06	2.5878
GCCTA	1908.95	9.42699
GCGTA	1242.08	7.94824
GGANNAG	857.024	4.43623
GGWTAA	1613.62	3.14233
GTGGNAG	363.941	3.14233
GACC	1542.14	2.21811
GACY	4810.67	0.184843
GCAG	2534.88	5.54529
GWCAY	3038.57	2.21811
TCAG	3937.56	0.369686
ACGT	355.804	65.0647
ACNGT	678.318	68.5767
ATTAAT	552.752	89.8336
CATG	9036.22	99.6303
CCATC	1344.45	52.6802
CCGG	2152.71	87.9852
CCNNGG	1418.17	31.0536
CCTTC	825.83	21.8115
CGWCG	307.66	6.09982
CTNAG	3660.82	36.2292
CTRYAG	747.863	2.21811
GAAGA	2847.96	46.2107
GAATTC	206.092	17.3752
GAGG	2934.16	90.7579
GANTC	3286.6	60.0739
GATC	6456.32	96.488
GCGC	7674.33	99.6303
GGATG	804.148	5.1756
GGCC	1910.39	24.3993
GTAC	169.671	83.1793
GTCTC	539.582	1.10906
GTNNAC	406.42	94.085
GTSAC	115.198	27.5416
TCGA	362.431	75.7856
TCNGA	1549.2	15.8965
TCNNGA	2361.13	83.3641
TGCA	6807.87	63.0314

## Sheet: Fig2B
Motif	Motifs per Mb	Stability (%)
AAGNNNNNCTT	935.669	73.925
AAGNNNNNNCTC	396.482	68.289
AAGNNNNNNCTT	813.826	70.2081
AAGNNNNNNTAG	909.089	75.5646
ACANNNNNNCTT	606.468	69.7063
ACANNNNNNNCTT	513.244	67.7631
ACANNNNNNRTAY	210.9	64.1323
ACANNNNNNRTC	432.884	65.0973
CAANNNNNNNNTGC	627.033	71.6948
CAANNNNNNNTAYC	232.784	67.9742
CAANNNNNNNTAYG	148.087	69.4189
CACNNNNNTC	899.092	69.2719
CAGNNNNNTC	581.401	67.368
CAGNNNNNTTA	451.39	66.9558
CCANNNNNNNNTTC	404.244	71.6155
CCANNNNNNNTG	1449.03	72.6996
CCANNNNNNNTTC	539.124	75.7976
CCANNNNNNNTTTA	379.264	68.6518
CCANNNNNNTAA	775.965	72.6133
CCANNNNNNTC	1375.03	73.9254
CCANNNNNNTTA	727.362	71.8714
CCANNNNNNTTT	1362.91	76.3238
CRTANNNNNNNTAG	116.508	65.2299
CRTANNNNNNNTC	436.636	79.2471
CRTANNNNNNNTG	525.662	71.6778
CRTANNNNNNRTTA	121.647	71.442
CRTANNNNNNRTTT	160.311	73.4587
CTANNNNNNCTC	301.153	64.967
CTANNNNNNNNTGT	197.75	59.6453
CTANNNNNNNNTTG	504.706	65.2838
CTANNNNNNNTTC	643.845	76.8557
CTANNNNNNNTTG	526.111	70.7087
CTANNNNNNTC	1645.65	71.6998
CTTTANNNNNNNTTC	91.5527	62.7426
GAANNNNNNNNTAG	462.1	67.215
GAANNNNNNNRTC	718.296	70.8967
GAANNNNNNRTC	901.556	75.6805
GACNNNNNTC	408.296	62.0585
GACNNNNNTG	572.471	65.7709
GAYNNNNNRTAY	363.355	74.2472
GRNAANNNNNNNTAYG	113.083	80.8809
GRNAANNNNNNNTTC	298.852	65.042
RTAYNNNNNRTAY	248.22	76.4778
TAAANNNNNTTTA	560.37	72.8765
TCTANNNNNNCTT	327.429	75.6327
TCTANNNNNNRTAA	84.4344	63.5806
VTAYNNNNNNNTTG	590.07	68.8911
AGGAG	915.719	68.7401
CCTYNA	4931.61	77.5828
CYANNNNNNNTRG	1446.66	75.5495
CYANNNNNNTCC	584.128	75.4525
CYANNNNNNTGA	1194.45	78.385
CYANNNNNNTGY	1695.38	78.3801
CYANNNNNNTTC	661.969	71.9487
GAAAG	3117.06	77.5202
GCCTA	1908.95	75.6788
GCGTA	1242.08	75.7966
GGANNAG	857.024	65.805
GGWTAA	1613.62	75.0303
GTGGNAG	363.941	70.5458
GACC	1542.14	67.9958
GACY	4810.67	73.5193
GCAG	2534.88	69.4486
GWCAY	3038.57	76.368
TCAG	3937.56	75.2032
ACGT	355.804	30.09
ACNGT	678.318	75.1063
ATTAAT	552.752	55.986
CATG	9036.22	88.2552
CCATC	1344.45	74.8984
CCGG	2152.71	79.6659
CCNNGG	1418.17	75.6842
CCTTC	825.83	72.4099
CGWCG	307.66	59.9538
CTNAG	3660.82	67.8575
CTRYAG	747.863	66.6513
GAAGA	2847.96	84.9122
GAATTC	206.092	63.7911
GAGG	2934.16	69.3341
GANTC	3286.6	74.1231
GATC	6456.32	73.43
GCGC	7674.33	73.2634
GGATG	804.148	71.2799
GGCC	1910.39	67.2534
GTAC	169.671	25.1504
GTCTC	539.582	60.9587
GTNNAC	406.42	44.9068
GTSAC	115.198	46.4783
TCGA	362.431	56.036
TCNGA	1549.2	72.3936
TCNNGA	2361.13	68.6997
TGCA	6807.87	78.0274

## Sheet: Fig2C
Motif	Motifs per Mb	BCK_OEratio
AAGNNNNNCTT	935.669	0.962
AAGNNNNNNCTC	396.482	0.964
AAGNNNNNNCTT	813.826	0.977
AAGNNNNNNTAG	909.089	0.965
ACANNNNNNCTT	606.468	0.999
ACANNNNNNNCTT	513.244	0.979
ACANNNNNNRTAY	210.9	1.045
ACANNNNNNRTC	432.884	1.044
CAANNNNNNNNTGC	627.033	1.015
CAANNNNNNNTAYC	232.784	1.021
CAANNNNNNNTAYG	148.087	0.944
CACNNNNNTC	899.092	0.925
CAGNNNNNTC	581.401	0.946
CAGNNNNNTTA	451.39	0.999
CCANNNNNNNNTTC	404.244	1.01
CCANNNNNNNTG	1449.03	0.972
CCANNNNNNNTTC	539.124	0.999
CCANNNNNNNTTTA	379.264	0.971
CCANNNNNNTAA	775.965	1.038
CCANNNNNNTC	1375.03	1.057
CCANNNNNNTTA	727.362	0.971
CCANNNNNNTTT	1362.91	1.006
CRTANNNNNNNTAG	116.508	1.035
CRTANNNNNNNTC	436.636	1.035
CRTANNNNNNNTG	525.662	1.027
CRTANNNNNNRTTA	121.647	1.003
CRTANNNNNNRTTT	160.311	1.026
CTANNNNNNCTC	301.153	1.005
CTANNNNNNNNTGT	197.75	0.921
CTANNNNNNNNTTG	504.706	0.899
CTANNNNNNNTTC	643.845	1.001
CTANNNNNNNTTG	526.111	1.052
CTANNNNNNTC	1645.65	0.934
CTTTANNNNNNNTTC	91.5527	0.986
GAANNNNNNNNTAG	462.1	0.985
GAANNNNNNNRTC	718.296	0.981
GAANNNNNNRTC	901.556	1.002
GACNNNNNTC	408.296	1.028
GACNNNNNTG	572.471	0.994
GAYNNNNNRTAY	363.355	0.973
GRNAANNNNNNNTAYG	113.083	0.984
GRNAANNNNNNNTTC	298.852	1.017
RTAYNNNNNRTAY	248.22	1.016
TAAANNNNNTTTA	560.37	1
TCTANNNNNNCTT	327.429	1.016
TCTANNNNNNRTAA	84.4344	1.024
VTAYNNNNNNNTTG	590.07	1.003
AGGAG	915.719	1.021
CCTYNA	4931.61	0.996
CYANNNNNNNTRG	1446.66	0.985
CYANNNNNNTCC	584.128	1.035
CYANNNNNNTGA	1194.45	0.993
CYANNNNNNTGY	1695.38	0.988
CYANNNNNNTTC	661.969	1.018
GAAAG	3117.06	0.941
GCCTA	1908.95	0.992
GCGTA	1242.08	0.907
GGANNAG	857.024	0.989
GGWTAA	1613.62	1.013
GTGGNAG	363.941	1.011
GACC	1542.14	0.729
GACY	4810.67	0.905
GCAG	2534.88	0.868
GWCAY	3038.57	0.971
TCAG	3937.56	1.087
ACGT	355.804	0.132
ACNGT	678.318	0.334
ATTAAT	552.752	0.853
CATG	9036.22	0.939
CCATC	1344.45	1.081
CCGG	2152.71	1.502
CCNNGG	1418.17	0.714
CCTTC	825.83	0.782
CGWCG	307.66	0.683
CTNAG	3660.82	0.761
CTRYAG	747.863	0.888
GAAGA	2847.96	0.926
GAATTC	206.092	0.457
GAGG	2934.16	0.75
GANTC	3286.6	0.811
GATC	6456.32	0.902
GCGC	7674.33	0.686
GGATG	804.148	0.768
GGCC	1910.39	0.649
GTAC	169.671	0.19
GTCTC	539.582	1.25
GTNNAC	406.42	0.293
GTSAC	115.198	0.135
TCGA	362.431	0.121
TCNGA	1549.2	0.666
TCNNGA	2361.13	0.626
TGCA	6807.87	0.938

## Sheet: Fig2D
Motif	PairCore%	BCK_OEratio
AAGNNNNNCTT	73.925	0.962
AAGNNNNNNCTC	68.289	0.964
AAGNNNNNNCTT	70.2081	0.977
AAGNNNNNNTAG	75.5646	0.965
ACANNNNNNCTT	69.7063	0.999
ACANNNNNNNCTT	67.7631	0.979
ACANNNNNNRTAY	64.1323	1.045
ACANNNNNNRTC	65.0973	1.044
CAANNNNNNNNTGC	71.6948	1.015
CAANNNNNNNTAYC	67.9742	1.021
CAANNNNNNNTAYG	69.4189	0.944
CACNNNNNTC	69.2719	0.925
CAGNNNNNTC	67.368	0.946
CAGNNNNNTTA	66.9558	0.999
CCANNNNNNNNTTC	71.6155	1.01
CCANNNNNNNTG	72.6996	0.972
CCANNNNNNNTTC	75.7976	0.999
CCANNNNNNNTTTA	68.6518	0.971
CCANNNNNNTAA	72.6133	1.038
CCANNNNNNTC	73.9254	1.057
CCANNNNNNTTA	71.8714	0.971
CCANNNNNNTTT	76.3238	1.006
CRTANNNNNNNTAG	65.2299	1.035
CRTANNNNNNNTC	79.2471	1.035
CRTANNNNNNNTG	71.6778	1.027
CRTANNNNNNRTTA	71.442	1.003
CRTANNNNNNRTTT	73.4587	1.026
CTANNNNNNCTC	64.967	1.005
CTANNNNNNNNTGT	59.6453	0.921
CTANNNNNNNNTTG	65.2838	0.899
CTANNNNNNNTTC	76.8557	1.001
CTANNNNNNNTTG	70.7087	1.052
CTANNNNNNTC	71.6998	0.934
CTTTANNNNNNNTTC	62.7426	0.986
GAANNNNNNNNTAG	67.215	0.985
GAANNNNNNNRTC	70.8967	0.981
GAANNNNNNRTC	75.6805	1.002
GACNNNNNTC	62.0585	1.028
GACNNNNNTG	65.7709	0.994
GAYNNNNNRTAY	74.2472	0.973
GRNAANNNNNNNTAYG	80.8809	0.984
GRNAANNNNNNNTTC	65.042	1.017
RTAYNNNNNRTAY	76.4778	1.016
TAAANNNNNTTTA	72.8765	1
TCTANNNNNNCTT	75.6327	1.016
TCTANNNNNNRTAA	63.5806	1.024
VTAYNNNNNNNTTG	68.8911	1.003
AGGAG	68.7401	1.021
CCTYNA	77.5828	0.996
CYANNNNNNNTRG	75.5495	0.985
CYANNNNNNTCC	75.4525	1.035
CYANNNNNNTGA	78.385	0.993
CYANNNNNNTGY	78.3801	0.988
CYANNNNNNTTC	71.9487	1.018
GAAAG	77.5202	0.941
GCCTA	75.6788	0.992
GCGTA	75.7966	0.907
GGANNAG	65.805	0.989
GGWTAA	75.0303	1.013
GTGGNAG	70.5458	1.011
GACC	67.9958	0.729
GACY	73.5193	0.905
GCAG	69.4486	0.868
GWCAY	76.368	0.971
TCAG	75.2032	1.087
ACGT	30.09	0.132
ACNGT	75.1063	0.334
ATTAAT	55.986	0.853
CATG	88.2552	0.939
CCATC	74.8984	1.081
CCGG	79.6659	1.502
CCNNGG	75.6842	0.714
CCTTC	72.4099	0.782
CGWCG	59.9538	0.683
CTNAG	67.8575	0.761
CTRYAG	66.6513	0.888
GAAGA	84.9122	0.926
GAATTC	63.7911	0.457
GAGG	69.3341	0.75
GANTC	74.1231	0.811
GATC	73.43	0.902
GCGC	73.2634	0.686
GGATG	71.2799	0.768
GGCC	67.2534	0.649
GTAC	25.1504	0.19
GTCTC	60.9587	1.25
GTNNAC	44.9068	0.293
GTSAC	46.4783	0.135
TCGA	56.036	0.121
TCNGA	72.3936	0.666
TCNNGA	68.6997	0.626
TGCA	78.0274	0.938

## Sheet: Fig3andFig5
Population	M.Hpy112ORF2750P	M.Hpy173ORF5925P	M.Hpy30IV	M.Hpy30X	M.Hpy57X	M.Hpy66I	M.Hpy66II	M.Hpy66V	M.Hpy66VIII	M.Hpy66XIII	M.Hpy99II	M.Hpy99III	M.Hpy99IV	M.Hpy99VIII	M.Hpy99XI	M.Hpy99XII	M.Hpy99XVIII	M.HpyAIII	M.HpyAIV	M.HpyAV	M.HpyAVII	M.HpyAX	M.HpyI	M1.Hpy66X	M1.HpyAII	M1.HpyAVI	M1.HpyPU010X	M2.Hpy66X	M2.HpyAII	M2.HpyAVI	M2.HpyPU010X
hpAfrica1	0.345588235294118	0	0.154411764705882	0.125	0.0367647058823529	0.0220588235294118	0.897058823529412	0.147058823529412	0.345588235294118	0.941176470588235	0.404411764705882	1	0.477941176470588	0.926470588235294	0.713235294117647	0.904411764705882	0.867647058823529	1	0.727941176470588	0.345588235294118	0.830882352941177	0.882352941176471	1	0.566176470588235	0.375	0.955882352941177	0.0661764705882353	0.544117647058823	0.676470588235294	0.205882352941176	0.0661764705882353
hpAfrica2	0.125	0	0	0.208333333333333	0	0	0.333333333333333	0.375	0.958333333333333	0.916666666666667	0.5	1	0.375	0.791666666666667	0.75	0.958333333333333	0.916666666666667	0.916666666666667	0.25	0.125	0.875	0.875	1	0.208333333333333	0.5	1	0	0.125	0.5	0.791666666666667	0
hpAsia2	0.379310344827586	0	0.0344827586206897	0.586206896551724	0.0689655172413793	0.103448275862069	0.689655172413793	0.172413793103448	0.448275862068966	1	0.137931034482759	1	0.275862068965517	0.862068965517241	0.896551724137931	0.724137931034483	0.896551724137931	1	0.448275862068966	0.206896551724138	1	0.724137931034483	1	0.551724137931034	0.586206896551724	0.758620689655172	0.0689655172413793	0.517241379310345	0.689655172413793	0.379310344827586	0.0689655172413793
hpEastAsia	0.272727272727273	0	0.2	0.709090909090909	0.0181818181818182	0.145454545454545	0.581818181818182	0.163636363636364	0.8	0.927272727272727	0.163636363636364	1	0.236363636363636	0.927272727272727	0.654545454545455	0.745454545454545	0.890909090909091	0.945454545454545	0.709090909090909	0.0181818181818182	0.836363636363636	0.581818181818182	1	0.545454545454545	0.327272727272727	0.818181818181818	0.0363636363636364	0.454545454545455	0.327272727272727	0.854545454545454	0.0363636363636364
hpEurope	0.148325358851675	0.0287081339712919	0.215311004784689	0.421052631578947	0.00478468899521531	0.0669856459330144	0.550239234449761	0.162679425837321	0.837320574162679	0.952153110047847	0.196172248803828	1	0.272727272727273	0.837320574162679	0.593301435406699	0.866028708133971	0.803827751196172	0.980861244019139	0.578947368421053	0.177033492822967	0.947368421052632	0.741626794258373	1	0.526315789473684	0.497607655502392	0.875598086124402	0.0574162679425837	0.511961722488038	0.559808612440191	0.54066985645933	0.0574162679425837
hpNEAfrica	0.204545454545455	0	0.181818181818182	0.204545454545455	0.0454545454545455	0.0454545454545455	0.909090909090909	0.159090909090909	0.363636363636364	1	0.386363636363636	1	0.0454545454545455	0.886363636363636	0.659090909090909	0.863636363636364	0.863636363636364	0.977272727272727	0.409090909090909	0.454545454545455	0.954545454545455	0.818181818181818	1	0.75	0.727272727272727	1	0.0227272727272727	0.772727272727273	0.795454545454545	0.431818181818182	0.0227272727272727
hpNorthAsia	0.363636363636364	0	0.181818181818182	0.477272727272727	0.0227272727272727	0.0681818181818182	0.772727272727273	0.0454545454545455	0.727272727272727	0.818181818181818	0.25	1	0.318181818181818	0.931818181818182	0.5	0.522727272727273	0.681818181818182	1	0.659090909090909	0.0909090909090909	0.840909090909091	0.568181818181818	1	0.318181818181818	0.363636363636364	0.977272727272727	0.0454545454545455	0.318181818181818	0.340909090909091	0.863636363636364	0.0681818181818182

## Sheet: Fig4andFig5
Populations	ACGT	ACNGT	ATTAAT	CATG	CCATC	CCGG	CCNNGG	GAGG	CCTC	CCTTC	CGWCG	CTNAG	CTRYAG	GAAGA	TCTTC	GAATTC	GANTC	GATC	GCGC	GGATG	GTAC	GTNNAC	GTSAC	TCGA	TCNGA	TCNNGA	TGCA	GGCC	GTCTC
hpAfrica1	295	349	270	4590	1283	1082	718	3019	3019	830	172	1873	353	2830	2830	106	1661	3344	3940	806	113	201	66	197	770	1193	3169	959	587
hpAfrica2	99	345	308	4502	1430	1075	718	2812	2812	807	143	1642	360	2793	2793	90	1496	3105	3699	676	84	235	50	154	687	1166	4374	922	497
hpAsia2	146	343	268	4450	1405	1060	697	2906	2906	815	136	1839	400	2882	2882	110	1653	3167	3848	805	63	204	62	179	822	1198	3376	957	538
hpEastAsia	53	344	271	4485	1415	1050	699	2853	2853	841	134	1773	411	2883	2883	95	1683	3147	3692	813	57	165	55	166	806	1207	3577	907	417
hpEurope	186	334	282	4496	1350	1075	706	2918	2918	823	154	1846	373	2844	2844	106	1638	3203	3774	814	82	220	55	181	771	1166	3432	971	567
hpNEAfrica	118	337	277	4539	1278	1100	711	2958	2958	791	148	1840	354	2850	2850	100	1625	3258	3826	796	90	219	46	184	748	1170	3125	949	563
hpNorthAsia	55	322	264	4474	1401	1086	709	2911	2911	860	144	1783	406	2885	2885	96	1654	3169	4083	818	56	145	60	165	810	1183	3549	951	418

## Sheet: Fig6B
	ACGT	ACAT	ATGT	GCGT	ACGC	ATGC	ACTT	GCAT	GCGC	GTGT
ACGT	0	0.113307691142844	0.105211219972642	0.0480014991595621	0.0312684555627906	0.0120046337659191	0.0233234146513823	0.00923093619233662	0.00604080540706977	0.00232193063484612
ACAT	0.112344847080677	0	0.00266580351419154	0.00054641085048281	0.000931927050996664	0.000187394945257961	0.000105370221744376	0.00157613661028413	5.36315e+09	0.000352075351696776
ATGT	0.102621762547259	0.00295730676237059	0	0.000737591552210629	0.000791854061611925	0.00142281347325489	6.68817e+09	0.000401921145216571	7.63461e+09	0.000426528562270646
GCGT	0.0463496474198808	0.00047195763990894	0.000771032401027707	0	0.00172819782849009	7.57151e+08	6.30959e+08	0.0199572461902671	0.00404444982863142	0.00476689835496262
ACGC	0.0430554083316928	0.00076535376632292	0.000519910555193805	0.0018076987143571	0	0.0318987840150219	0.000516124798723948	0.000272574465829762	0.0111313859402052	0.000851164246306364
ATGC	0.00308097480705261	0.000116096531742306	0.00146634967265826	2.14526e+09	0.0404463911645492	0	0	0	0.000225883469368182	0.000117358450565592
ACTT	0.023385879633135	0.000122406125858736	0.000152061218205955	8.83343e+08	0.000404444982863142	2.01907e+08	0	2.65003e+09	0	4.41672e+09
GCAT	0.0128614766469303	0.00193515251550898	0.000335039447582416	0.0159159511586939	8.13938e+09	0	6.62507e+09	0	0.000328729853465986	0.000597518562825891
GCGC	0.00381856635926324	0.000129346679386808	6.62507e+09	0.00458392012558616	0.0126318074210922	0.000341980001110489	0	0.000311693949351626	0	0.000183609188788104
GTGT	0.00151871930382462	0.000282038857004407	0.000502874651079445	0.00585151758357688	0.00095022487393431	4.22743e+09	7.06675e+09	0.000620233101645037	7.12984e+09	0

## Sheet: Fig6C
Frame1	Frame2	Frame2
5.55556	86.8056	7.63889
8.74317	82.5137	8.74317
5.73951	86.9757	7.28477
10.1961	81.9608	7.84314
7.37101	85.7494	6.87961
7.33753	85.1153	7.54717
12.234	76.5957	11.1702
7.32984	86.3874	6.28272
8.37989	84.9162	6.70391
6.60377	87.5	5.89623
6.04396	87.3626	6.59341
6.92641	85.7143	7.35931
6.49038	87.2596	6.25
12.7962	80.0948	7.109
6.50406	89.4309	4.06504
5.09978	86.6962	8.20399
6.91244	86.6359	6.45161
8.0786	84.7162	7.20524
6.36132	87.5318	6.10687
1.2987	87.013	11.6883
9.78261	80.9783	9.23913
10.3448	84.8276	4.82759
6.88073	85.5505	7.56881
6.69456	89.1213	4.1841
8.23529	88.2353	3.52941
6.80101	88.1612	5.03778
7.7551	85.3061	6.93878
6.86695	86.6953	6.43777
7.09812	85.8038	7.09812
7.18563	86.2275	6.58683
7.01358	83.2579	9.72851
9.13462	85.0961	5.76923
5.91017	87.4704	6.61939
12.3077	82.0513	5.64103
12.3656	82.2581	5.37634
7.40741	88.1482	4.44444
6.08696	86.087	7.82609
5.90909	87.0455	7.04545
6.73913	86.7391	6.52174
6.42202	86.9266	6.65138
11.6667	80.5556	7.77778
6.60377	84.9057	8.49057
9.00901	85.5856	5.40541
10.6952	81.2834	8.02139
9.80392	86.9281	3.26797
8.69565	85.5072	5.7971
9.32643	84.9741	5.69948
15.3374	77.3006	7.36196
7.29614	86.9099	5.79399
6.4588	87.5278	6.01336
9.78261	85.8696	4.34783
9.30233	84.186	6.51163
6.76983	86.6538	6.5764
11.6129	82.5807	5.80645
5.59006	88.1988	6.21118
11.7647	83.9572	4.27808
4.66321	88.0829	7.25389
5.37634	90.5914	4.03226
7.19101	85.8427	6.96629
5.11628	87.907	6.97674
9.67742	80.6452	9.67742
6.87361	85.5876	7.5388
5.82524	84.9515	9.2233
6.54627	86.456	6.99774
9.25926	81.4815	9.25926
6.71141	87.9195	5.36913
16.185	77.4566	6.35838
5.09554	88.3227	6.58174
6.13108	86.4693	7.39958
12.973	80.5405	6.48649
8.42697	80.8989	10.6742
8.97436	83.9744	7.05128
9.77012	80.4598	9.77012
5	88	7
9.32945	81.6326	9.0379
4.3956	86.8132	8.79121
6.98795	86.2651	6.74699
5.77889	84.6734	9.54774
6.13811	85.1662	8.69565
5.28053	88.7789	5.94059
22.9508	45.9016	31.1475
10.4167	76.3889	13.1944
13.0435	73.913	13.0435
5.11509	89.7698	5.11509
18.1818	70.4545	11.3636
8.125	76.25	15.625
21.7391	68.1159	10.1449
29.5082	49.1803	21.3115
21.7949	62.8205	15.3846
6.49819	87.7256	5.77617
7.05882	87.0588	5.88235
18.4466	72.8155	8.73786
16.6667	61.1111	22.2222
5.52764	85.9296	8.54271
17.1429	67.1429	15.7143
21.3115	67.2131	11.4754
17.8571	66.0714	16.0714
18.3673	65.3061	16.3265
6.89655	75.8621	17.2414
21.1268	59.1549	19.7183
33.3333	48.5714	18.0952
23.8806	56.7164	19.403
9.39597	82.5503	8.05369
23.8938	61.9469	14.1593
18.1818	70.2479	11.5702
17.8571	65.4762	16.6667
9.17031	83.4061	7.42358
5.49242	89.2045	5.30303
10.8974	82.0513	7.05128
11.4754	79.7814	8.74317
12.1212	71.2121	16.6667
9.57447	77.6596	12.766
10.4418	81.9277	7.63052
18.1818	54.5455	27.2727
21.3115	68.8525	9.83607
21.4286	61.4286	17.1429
6.97674	85.4123	7.61099
6.45161	84.5878	8.96057
5.20446	85.1301	9.66543
27.4725	59.3407	13.1868
7.69231	81.6239	10.6838
6.97674	86.3787	6.64452
7.20721	85.5856	7.20721
6.16438	86.9863	6.84931
18.6274	57.8431	23.5294
19.2982	58.7719	21.9298
22.2222	53.7037	24.0741
12.9032	65.5914	21.5054
8.08823	87.5	4.41176
5	87.8571	7.14286
10.5263	80.2632	9.21053
7.81893	82.3045	9.87654
10.4693	83.0325	6.49819
18.9189	71.6216	9.45946
8.71212	84.4697	6.81818
7.23684	85.9649	6.79825
6.33803	86.2676	7.39437
5.28455	88.6179	6.09756
4.57831	86.9879	8.43374
6.16247	86.2745	7.56302
8.4507	83.8028	7.74648
5.85284	88.4615	5.68562
7.3922	88.0904	4.51745
5.56439	89.6661	4.76947
4.55408	89.3738	6.07211
4.2735	89.2308	6.49573
18.0556	65.2778	16.6667
9.81308	81.3084	8.87851
8.88889	78.6667	12.4444
9.45274	85.5721	4.97512
8.52273	81.25	10.2273
15.7895	75	9.21053
7	83.5	9.5
14.4144	68.4685	17.1171
20.9677	74.1936	4.83871
14.6341	73.1707	12.1951
13.5135	75.1351	11.3514
18.8406	62.3188	18.8406
25	60	15
10.8108	71.6216	17.5676
7.28155	83.0097	9.70874
8.73016	84.127	7.14286
9.2437	81.5126	9.2437
25.3333	58.6667	16
27.7778	59.7222	12.5
27.027	37.8378	35.1351
8.03858	82.6367	9.32476
6.41892	83.7838	9.7973
3.80313	89.9329	6.26398
7.55556	86.2222	6.22222
9.09091	86.3636	4.54545
11.5702	76.4463	11.9835
5.66893	86.8481	7.48299
6.65281	88.1497	5.1975
12.9032	75.2688	11.828
5.15022	86.2661	8.58369
4.03727	89.7515	6.21118
9.32476	82.3151	8.36013
7.19424	84.8921	7.91367
7.08447	86.6485	6.26703
5.83942	88.3212	5.83942
6.66667	84.6377	8.69565
9.05923	82.5784	8.36237
6.35359	87.0166	6.62983
7.1875	88.4375	4.375
3.95257	87.747	8.30039
6.84411	87.4525	5.70342
5.14706	86.3971	8.45588
6.53846	86.9231	6.53846
4.36364	88.3636	7.27273
7.30897	86.3787	6.31229
5.81395	87.6744	6.51163
21.8391	59.7701	18.3908
7.54098	85.2459	7.21312
8.43374	82.7309	8.83534
5.85242	87.5318	6.61578
6.43564	89.604	3.9604
5.7971	85.5072	8.69565
5.78231	88.7755	5.44218
11.9658	79.0598	8.97436
7.66129	85.0807	7.25807
10.0746	80.9702	8.95522
7.40741	85.755	6.83761
6.53595	85.1852	8.27887
4.85075	91.4179	3.73134
7.5	84.6429	7.85714
5.2	87.2	7.6
8.49057	83.0189	8.49057
6.36042	85.159	8.48057
7.59076	85.4785	6.93069
5.89812	87.1314	6.97051
7.16981	84.9057	7.92453
6.81818	86.039	7.14286
5.86081	86.4469	7.69231
7.87671	84.589	7.53425
7.01754	85.614	7.36842
4.811	90.378	4.811
9.49555	83.9763	6.52819
6.03175	89.2064	4.7619
7.27848	84.8101	7.91139
8.14332	83.3876	8.46906
6.52174	88.4058	5.07246
5.6338	87.7934	6.57277
4.40771	90.9091	4.6832
8.11456	84.9642	6.92124
7.50853	84.3003	8.19113
7.56302	85.2941	7.14286
9.5057	83.27	7.22433
6.84524	86.0119	7.14286
6.71141	85.906	7.38255
5.64263	85.5799	8.77743
6.68896	85.2843	8.02676
4.74934	88.6543	6.59631
6.71378	85.5124	7.77385
6.64062	88.6719	4.6875
4	86.4	9.6
4.47761	87.3134	8.20895
6.15942	86.2319	7.6087
5.95238	83.7302	10.3175
2.22222	91.4815	6.2963
5.77617	86.2816	7.94224
5.30303	89.3939	5.30303
5.44218	85.7143	8.84354
16.6667	70	13.3333
6.34921	86.5079	7.14286
6.88406	87.6812	5.43478
9.70149	79.4776	10.8209
10.0418	83.2636	6.69456
7.35294	86.2745	6.37255
4.42177	87.415	8.16327
7.22022	85.1986	7.58123
7.20721	85.2853	7.50751
6.27063	83.4984	10.231
6.75676	84.4595	8.78378
5.55556	87.8472	6.59722
7.28477	86.755	5.96026
11.7188	82.0312	6.25
6.75676	87.8378	5.40541
4.947	87.6325	7.42049
6.69746	85.6813	7.62125
5.09978	88.2483	6.65189
17.2414	79.3103	3.44828
7.35786	84.6154	8.02676
9.96169	79.6935	10.3448
9.1603	84.7328	6.10687
7.48792	87.1981	5.31401
5.06329	86.8354	8.10127
6.06061	86.8687	7.07071
6.2069	89.8851	3.90805
4.75113	88.914	6.33484
5.99078	88.4793	5.52995
7.35294	87.1849	5.46218
6.60377	83.9623	9.43396
6.64452	85.3821	7.97342
7.86885	85.9016	6.22951
4.47059	87.2941	8.23529
5.61056	86.7987	7.59076
3.83275	89.1986	6.96864
8.62069	85.8621	5.51724
7.48503	87.4252	5.08982
17.1429	61.4286	21.4286
7.80669	88.4758	3.71747
7.56302	83.6135	8.82353
6.12245	87.0748	6.80272
5.96026	86.4238	7.61589
7.2327	86.478	6.28931
6.66667	85.9649	7.36842
5.26316	89.2448	5.49199
6.92042	84.7751	8.3045
9.20502	80.7531	10.0418
11.2782	80.8271	7.89474
6.90789	85.8553	7.23684
7.16049	86.1728	6.66667
9.6	81.2	9.2
3.07692	90.2564	6.66667
7.44681	87.234	5.31915
7.66667	86	6.33333
18.0328	60.6557	21.3115
7.83582	83.9552	8.20895
5.79268	88.1098	6.09756
8.90411	85.274	5.82192
8.07018	86.6667	5.26316
6.14335	86.6894	7.16723
6.17284	86.7284	7.09877
8.77193	82.8947	8.33333
6.44172	87.4233	6.13497
2.43902	89.547	8.01394
6.60377	86.1635	7.2327
7.57098	85.8044	6.62461
7.57576	84.0909	8.33333
9.3617	80	10.6383
8.08823	84.9265	6.98529
7.07071	86.8687	6.06061
6.09137	88.0711	5.83756
18.1818	56.8182	25
18.1818	61.8182	20
5.91133	87.931	6.15763
7.01107	83.7638	9.22509
6.14335	88.0546	5.80205
6.69643	83.9286	9.375
7.29483	85.4103	7.29483
6.91824	87.1069	5.97484
6.47948	87.473	6.04752
7.82123	82.1229	10.0559
33.3333	48.1482	18.5185
10.5263	78.9474	10.5263
16.6667	71.875	11.4583
10.7345	75.1412	14.1243
19.4444	69.4444	11.1111
8.33333	80.5556	11.1111
17.0213	61.7021	21.2766
25.4902	60.7843	13.7255
30	47.5	22.5
10.4803	79.476	10.0437
8.95522	84.0796	6.96517
26.6667	53.3333	20
10.5263	79.4737	10
9.17431	80.2752	10.5505
7.31707	79.5122	13.1707
15.8621	74.4828	9.65517
6.45161	75.8064	17.7419
14.5161	70.9677	14.5161
12.7907	75.5814	11.6279
6.72451	89.5879	3.68764
6.63507	87.2038	6.16114
4.13625	87.3479	8.51581
6.45161	87.0968	6.45161
5.67376	85.3428	8.98345
3.80048	88.5986	7.60095
4.94792	88.0208	7.03125
4.22164	87.5989	8.17942
8.25397	84.7619	6.98413
6.03865	86.9565	7.00483
6.2069	86.5517	7.24138
7.02576	85.0117	7.96253
7.72358	83.7398	8.53659
6.47773	86.2348	7.28745
5.84416	87.013	7.14286
7.72059	84.1912	8.08823
6.69456	87.4477	5.85774
9.96441	82.2064	7.82918
6.30631	86.4865	7.20721
9.00322	85.5306	5.46624
7.36842	87.7193	4.91228
6.29139	86.0927	7.61589
6.60377	87.7358	5.66038
4.78088	83.6653	11.5538
9.21053	84.2105	6.57895
6.44172	87.1166	6.44172
6.78808	88.0795	5.13245
7.47664	83.6449	8.87851
7.74648	84.507	7.74648
10.5882	83.5294	5.88235
6.51163	86.0465	7.44186
4.31372	86.6667	9.01961
7.78816	80.9969	11.2149
8.18584	85.3982	6.41593
6.75241	84.8875	8.36013
9.26641	81.8533	8.88031
5.43933	87.0293	7.53138
17.5	61.25	21.25
16.6667	66.6667	16.6667
11.6667	76.25	12.0833
17.1875	67.1875	15.625
23.0769	58.9744	17.9487
18.6441	71.1864	10.1695
26.3158	60.5263	13.1579
19.3548	64.5161	16.129
10.2459	81.9672	7.78688
6.87831	84.6561	8.46561
6.57895	84.6491	8.77193
19.4444	62.5	18.0556
11.4754	82.7869	5.73771
19.0476	68.254	12.6984
5.41667	87.5	7.08333
6.99301	86.3636	6.64336
25	65.7895	9.21053
6.00601	86.4865	7.50751
6.83453	88.1295	5.03597
7.60563	85.6338	6.76056
21.1268	70.4225	8.4507
8.19328	86.7647	5.04202
5.03597	88.4892	6.47482
7.69231	84.6154	7.69231
6.80147	86.3971	6.80147
6.92308	84.6154	8.46154
5.87045	87.4494	6.68016
5.24193	88.1048	6.65323
7.40741	87.037	5.55556
5.88235	87.9412	6.17647
5.83333	88.3333	5.83333
23.0769	62.8205	14.1026
5.96491	90.1754	3.85965
9.50413	82.2314	8.26446
6.34921	83.7302	9.92064
7.75862	85.7759	6.46552
5.54371	91.258	3.19829
10.7692	79.6154	9.61538
9.64286	82.1429	8.21429
10.219	80.6569	9.12409
7.14286	85	7.85714
7	85.5	7.5
6.69857	85.1675	8.13397
6.18337	88.4861	5.33049
8.05861	85.7143	6.22711
4.98008	89.0438	5.9761
6.05428	88.1002	5.84551
6.21242	88.5772	5.21042
5.49451	90.3297	4.17582
6.45833	87.5	6.04167
5.50847	87.0763	7.41525
6.02151	86.8817	7.09677
5.08083	87.7598	7.15935
7.79221	86.039	6.16883
6.15079	88.2936	5.55556
3.56394	91.195	5.24109
5.17598	89.2339	5.59006
6.18893	87.9479	5.86319
6.22222	88.4444	5.33333
5.95482	87.4743	6.57084
5.75221	83.6283	10.6195
6.03774	86.4151	7.54717
6.48536	87.8661	5.64854
6.70927	85.3035	7.98722
7.02341	84.2809	8.69565
6.09756	85.6707	8.23171
5.24193	88.7097	6.04839
3.77359	90.9434	5.28302
7.7551	87.7551	4.4898
11.5385	76.9231	11.5385
24.6914	54.321	20.9876
25	55.8824	19.1177
16.6667	62.5	20.8333
24.1379	62.069	13.7931
21.1765	55.2941	23.5294
12.0968	83.0645	4.83871
7.9646	84.5133	7.52212
26.8657	55.2239	17.9105
22.7273	61.3636	15.9091
28.125	57.8125	14.0625
5.81114	86.4407	7.74818
25.8427	61.7978	12.3596
7.55556	83.1111	9.33333
18.3486	70.6422	11.0092
7.2093	84.8837	7.90698
18.7097	70.3226	10.9677
5.08021	88.77	6.14973
12.5	77.7778	9.72222
10.5263	77.4436	12.0301
12.8205	73.718	13.4615
5.38642	85.9485	8.66511
12.782	78.9474	8.27068
10.8696	81.8841	7.24638
8.02469	79.6296	12.3457
7.21393	87.811	4.97512
10.9589	81.5069	7.53425
6.94444	81.9444	11.1111
11.2583	79.4702	9.27152
13.6364	75.974	10.3896
6.97115	86.2981	6.73077
7.85714	82.8571	9.28571
14	73.3333	12.6667
5.82278	86.076	8.10127
13.4146	74.3902	12.1951
8.57143	84.898	6.53061
6.96721	85.8607	7.17213
7.84314	77.1242	15.0327
11.0169	83.0508	5.9322
17.1429	62.8571	20
18.3333	68.3333	13.3333
20.9302	58.1395	20.9302
22.6667	58.6667	18.6667
22.9508	59.0164	18.0328
23.4043	63.8298	12.766
21.3333	61.3333	17.3333
11.1111	79.3651	9.52381
12.4464	75.5365	12.0172
8.81057	82.3788	8.81057
9.50413	84.2975	6.19835
8.83281	84.858	6.30915
23.8636	60.2273	15.9091
5.74949	87.4743	6.77618
7.11207	86.6379	6.25
5.03145	88.8889	6.07967
8.84615	83.4615	7.69231
12.2222	77.7778	10
7.47664	81.7757	10.7477
9.3985	84.9624	5.6391
6.25	86.3281	7.42188
7.01754	83.3333	9.64912
6.36943	86.6242	7.00637
5.14851	88.1188	6.73267
7.18816	87.5264	5.28541
5.8427	86.9663	7.19101
4.86258	88.1607	6.97674
6.4833	88.0157	5.50098
9.2	84	6.8
7.52212	84.292	8.18584
5.36913	91.2752	3.3557
7.55467	85.2883	7.15706
4.09091	90	5.90909
19.7531	65.4321	14.8148
6.81265	86.618	6.56934
8.27068	84.9624	6.76692
5.11628	86.0465	8.83721
6.43564	84.1584	9.40594
9.6	84.4	6
9.58084	78.4431	11.9761
7.88382	86.3071	5.80913
5.88235	86.9565	7.16113
6.69456	88.2845	5.02092
9.90991	81.0811	9.00901
6.89655	88.0637	5.03979
12.2137	78.626	9.1603
6.57895	86.3158	7.10526
17.9487	70.5128	11.5385
17.7419	59.6774	22.5806
10.2881	76.9547	12.7572
10.1695	80.5085	9.32203
20	63.5294	16.4706
6.90789	85.5263	7.56579

[truncated: 1 more sheets: Fig6D]
